# Supplementary material for: An RTM-GWAS procedure reveals the QTL alleles and candidate genes for three yield-related traits in upland cotton
Source: BMC Plant Biol. 2020 Sep 7;20:416. doi: 10.1186/s12870-020-02613-y (PMC7487830; doi:10.1186/s12870-020-02613-y)
Supplement: Supplementary file 2 — Additional file 2: Table S1. Phenotypic distribution range of three yield-related traits among 315 upland cotton accessions. [file 12870_2020_2613_MOESM2_ESM.xlsx]

## Sheet: Sheet1
Table S1 Phenotypic distribution range of three yield-related traits among 315 upland cotton accessions
Traits	Environments	Mean	Min	Max	SD	CV (%)
BN	E1	9.28307	4.46667	15.4667	2.18492	23.5366
	E2	12.231	6.33333	19.8889	2.5034	20.4676
	E3	5.85013	3.83333	9.83333	0.857957	14.6656
	E4	5.34974	3.16667	7.58333	0.763955	14.2802
BW (g)	E1	5.45689	3.20425	7.607	0.718656	13.1697
	E2	5.34364	3.30289	6.80311	0.586959	10.9843
	E3	5.5416	3.87333	6.94167	0.44088	7.95583
	E4	5.54809	4.02578	7.15111	0.462535	8.33683
LP (%)	E1	40.8806	29.4613	48.1335	2.90908	7.11603
	E2	39.4618	26.5782	45.3541	3.18403	8.06863
	E3	41.6151	28.5849	46.9296	2.82484	6.78803
	E4	41.4533	29.3162	47.6078	2.62734	6.33808
