# Supplementary material for: An RTM-GWAS procedure reveals the QTL alleles and candidate genes for three yield-related traits in upland cotton
Source: BMC Plant Biol. 2020 Sep 7;20:416. doi: 10.1186/s12870-020-02613-y (PMC7487830; doi:10.1186/s12870-020-02613-y)
Supplement: Supplementary file 3 — Additional file 3: Table S2. The correlation analysis among three yield-related traits. [file 12870_2020_2613_MOESM3_ESM.xlsx]

## Sheet: Sheet1
Table S2 The correlation analysis among three yield-related traits
Traits	BN	BW	LP
BN	1
BW	0.2134**	1
LP	0.2729**	0.1747**	1
