# Supplementary material for: An RTM-GWAS procedure reveals the QTL alleles and candidate genes for three yield-related traits in upland cotton
Source: BMC Plant Biol. 2020 Sep 7;20:416. doi: 10.1186/s12870-020-02613-y (PMC7487830; doi:10.1186/s12870-020-02613-y)
Supplement: Supplementary file 4 — Additional file 4: Table S3. Analysis of variance of three yield-related traits in four planting environments. [file 12870_2020_2613_MOESM4_ESM.xlsx]

## Sheet: Sheet2
Table S3 Analysis of variance of three yield-related traits in four planting environments.
Traits	Source	df	SS	MS	F	P-value	BSH
BN	Accessions	314	5303.77	16.891	4.25158	3.05932e-93	17.7572
	Environments	3	27987.2	9329.08	2348.19	0
	Accession × environment interactions	942	6605.23	7.01192	1.76495	3.92322e-28
BW	Accessions	314	772.011	2.45863	9.04905	5.60583e-245	40.8417
	Environments	3	27.6259	9.20865	33.8926	1.80313e-21
	Accession × environment interactions	942	3834.12	4.07019	14.9632	0.0485213
LP	Accessions	314	26567	84.6084	34.5187	0	66.6637
	Environments	3	2633.62	877.874	358.156	1.01348e-193
	Accession × environment interactions	942	5057.49	5.36888	2.19041	6.75976e-53
BSH, broad-sense heritability
