# Supplementary material for: An RTM-GWAS procedure reveals the QTL alleles and candidate genes for three yield-related traits in upland cotton
Source: BMC Plant Biol. 2020 Sep 7;20:416. doi: 10.1186/s12870-020-02613-y (PMC7487830; doi:10.1186/s12870-020-02613-y)
Supplement: Supplementary file 5 — Additional file 5: Table S4. The significant SNPLDB loci associated with BN, BW and LP, respectively. [file 12870_2020_2613_MOESM5_ESM.xlsx]

## Sheet: BN
Table S4-1 The 53 significant SNPLDB loci associated with BN in multiple environments
Locus	Chromosome	Position	-log10（P）	PVE（%）	Common environments
LDB_25_55667487	25	55667487	30.8641	0.441322
LDB_10_108252822	10	108252822	16.4601	0.579345	E2(7.68)
LDB_22_47246747	22	47246747	15.7002	0.591798
LDB_16_30822134	16	30822134	10.267	0.316283
LDB_8_80957905_80958114	8	80957905	9.87227	0.966731	E2(3.30)
LDB_9_38930641	9	38930641	9.51525	0.512611	E2(2.58）
LDB_13_37819055	13	37819055	9.0268	0.227508
LDB_18_53807715	18	53807715	8.37824	0.368256	E3(2.32)
LDB_11_92224311	11	92224311	7.84315	0.69077
LDB_20_47278347	20	47278347	7.03642	1.03263
LDB_18_62137879	18	62137879	6.99588	0.762931
LDB_12_6230157	12	6230157	6.98127
LDB_26_61993688	26	61993688	6.7517	0.515138
LDB_3_42046528_42046540	3	42046528	6.51677		E2(4.92)
LDB_2_4568003	2	4568003	6.39641	0.311431
LDB_14_46111789_46112036	14	46111789	6.17337	0.576554
LDB_16_4143574	16	4143574	5.93747	0.384223	E2(4.39)
LDB_22_45648927	22	45648927	5.78764	0.712175
LDB_25_57403264	25	57403264	5.69948	0.693592
LDB_14_57244249_57244516	14	57244249	5.59635	0.171278
LDB_16_14858050	16	14858050	5.42985	0.431468
LDB_24_15947714_15947979	24	15947714	5.42407	0.222192
LDB_21_1079629	21	1079629	4.82888	0.782864
LDB_12_67129542	12	67129542	4.66723	0.161283
LDB_25_48547013	25	48547013	4.6163
LDB_12_6335369	12	6335369	4.42391
LDB_1_20204101	1	20204101	4.40203	0.205845
LDB_9_58006946	9	58006946	3.94273	0.231521
LDB_3_66278586_66278590	3	66278586	3.72406
LDB_17_53032865_53032895	17	53032865	3.55379	0.420719
LDB_17_11620418_11620648	17	11620418	3.44509
LDB_6_64094872_64094908	6	64094872	3.40964
LDB_10_575502	10	575502	3.3622	0.240491
LDB_7_19111229	7	19111229	3.16097	0.395748
LDB_3_108331023	3	108331023	3.15883	0.171362
LDB_13_69909969	13	69909969	3.08478	0.181364
LDB_26_3453339	26	3453339	2.90964	0.290654
LDB_13_85250932	13	85250932	2.86171
LDB_5_32745305	5	32745305	2.79574		E1(3.07)
LDB_24_58215693_58215899	24	58215693	2.78443	0.473465
LDB_6_85827272	6	85827272	2.76516	0.553508
LDB_7_30480079_30480338	7	30480079	2.63458
LDB_3_87623434	3	87623434	2.4146	0.39592
LDB_5_99341106	5	99341106	2.31924	0.323294
LDB_8_6575781_6575806	8	6575781	2.20215	0.182594
LDB_11_34460769_34461003	11	34460769	1.95563	0.269182
LDB_5_30624560	5	30624560	1.84301	0.217146	E2(5.03)
LDB_25_44702428	25	44702428	1.79545
LDB_10_113576629	10	113576629	1.71835
LDB_6_103203673	6	103203673	1.71816	0.301853
LDB_25_39776065	25	39776065	1.52083	0.286004
LDB_9_29935734_29936010	9	29935734	1.49433
LDB_13_15049739	13	15049739	1.43145
PVE，phenotypic variation explanation
Common environments, figures in brackets denote -log10(P) values in the planting environments

## Sheet: BW
Table S4-2 The 70 significant SNPLDB loci associated with BW in multiple environments
Locus	Chromosome	Position	-log10（P）	PVE（%）	Common environments
LDB_26_58768185	26	58768185	37.2837	0.531076
LDB_25_61293136	25	61293136	28.0179	1.04531	E1(5.75),E2(7.39),E4(9.79)
LDB_3_43407891	3	43407891	24.7207	2.13883
LDB_8_62805440_62805442	8	62805440	23.3998	0.804136
LDB_7_11434307	7	11434307	19.9741	3.1166	E3(13.44)
LDB_18_60784945	18	60784945	19.0119	2.68235	E1(4.96)
LDB_18_60960333	18	60960333	18.872	4.14966
LDB_8_117999939	8	117999939	18.2376	0.965369	E3(9.25)
LDB_24_62501704_62501749	24	62501704	14.8419	0.558649	E1(6.03)
LDB_20_47371283_47371312	20	47371283	14.2808	1.51953
LDB_18_62137879	18	62137879	14.0723	1.31409	E4(10.43)
LDB_1_27714781	1	27714781	13.5308	2.3291	E1(1.71)
LDB_23_7162905	23	7162905	12.5928	0.582393	E4(3.13)
LDB_11_97290906	11	97290906	12.5135	1.51111
LDB_14_23495232	14	23495232	12.1373	1.92691
LDB_6_120348965_120395129	6	120348965	11.9942	2.50501
LDB_8_58715632	8	58715632	11.2839	0.287818
LDB_3_109044709	3	109044709	11.2741	0.777999
LDB_22_48423583	22	48423583	10.6621	0.905576
LDB_21_20068636_20068907	21	20068636	8.74427	0.928494
LDB_3_101231660	3	101231660	8.51546	0.197702	E3(11.57)
LDB_26_59501625	26	59501625	8.10454	0.709284
LDB_2_88933300_88933301	2	88933300	7.97565	0.766384
LDB_3_4041308	3	4041308	7.74655	0.360288
LDB_5_2524535	5	2524535	7.6546	1.00131	E1(1.69)
LDB_13_24138124_24138164	13	24138124	7.08868	1.19299
LDB_5_103361469	5	103361469	6.95068	0.279222
LDB_6_106061576_106065426	6	106061576	6.9447	0.644527
LDB_15_4178495	15	4178495	6.68364	0.512315
LDB_22_5137693_5137882	22	5137693	6.54699	1.13123
LDB_10_81547109	10	81547109	6.15869	1.16704
LDB_19_30348891	19	30348891	6.10492	0.448942
LDB_2_6334845_6335077	2	6334845	6.068	0.481247
LDB_1_86637396	1	86637396	5.89983	0.260963
LDB_15_61927293	15	61927293	5.63611	0.318154
LDB_24_58427937	24	58427937	4.79	0.681865
LDB_5_30075533	5	30075533	4.70234	0.167658
LDB_13_82382482	13	82382482	4.64153
LDB_8_115074582	8	115074582	4.56468	0.302786
LDB_20_33970775	20	33970775	4.4358	0.318383
LDB_6_33901628	6	33901628	4.01581	0.261024
LDB_7_88932476	7	88932476	4.00615	0.371929
LDB_22_40637551	22	40637551	3.95996	0.660251
LDB_25_42450803	25	42450803	3.75987
LDB_13_76335372	13	76335372	3.74404	0.132879
LDB_19_11277758	19	11277758	3.53284	0.22439
LDB_1_113885325	1	113885325	3.45229	0.286205
LDB_5_108056855	5	108056855	3.21025	0.124907
LDB_25_2030985	25	2030985	3.09323	0.267301
LDB_24_5265474	24	5265474	3.02982	0.291471
LDB_14_10761589	14	10761589	2.95195	0.196468
LDB_4_6041507_6047018	4	6041507	2.88971	0.205824
LDB_23_4405967	23	4405967	2.86687
LDB_8_71404838	8	71404838	2.7029	0.388958
LDB_2_38450617_38450648	2	38450617	2.39852
LDB_26_49409549	26	49409549	2.36728	0.293418
LDB_13_68339331	13	68339331	2.31317
LDB_6_104408815	6	104408815	2.22586	0.26267
LDB_11_109449601	11	109449601	2.22421	0.139812
LDB_23_2292447	23	2292447	2.19057	0.11784
LDB_14_10896190_10896447	14	10896190	2.16586
LDB_17_44882957	17	44882957	2.06929	0.221925
LDB_15_21962239	15	21962239	2.01565		E4(2.61)
LDB_12_46136418	12	46136418	1.84951	0.15534
LDB_1_42838521_42838742	1	42838521	1.82535
LDB_23_3434832	23	3434832	1.81046
LDB_15_64112292_64112329	15	64112292	1.79807	0.110988
LDB_16_22899418	16	22899418	1.64839	0.131943
LDB_23_66906925	23	66906925	1.64732
LDB_13_31802375	13	31802375	1.3131		E1(8.65)
PVE，phenotypic variation explanation
Common environments, figures in brackets denote -log10(P) values in the planting environments

## Sheet: LP
Table S4-3 The 68 significant SNPLDB loci associated with LP in multiple environments
Locus	Chromosome	Position	-log10（P）	PVE（%）	Common environments
LDB_2_98957055_98957100	2	98957055	46.9739	3.98433	E3(21.27),E4(17.27)
LDB_20_52488458	20	52488458	40.6776	5.08596	E2(10.18),E3(12.10)
LDB_6_81838215_81856977	6	81838215	39.1447	3.66973	E4(13.50)
LDB_21_16592403	21	16592403	32.5155	1.47299
LDB_19_62926589	19	62926589	29.9127	2.60406	E2(14.57),E3(4.25),
LDB_8_2710338	8	2710338	27.4367	2.16221
LDB_12_103190276	12	103190276	25.0998	0.7246
LDB_15_33683466_33683486	15	33683466	22.9939	0.193717	E3(8.76),E4(8.64)
LDB_18_40957701_40957896	18	40957701	21.9733	2.37261
LDB_6_87041656_87041922	6	87041656	21.4675	2.01181	E1(4.66),E2(3.48)
LDB_22_5519816_5520088	22	5519816	17.1703	2.12364	E3(10.04)
LDB_5_6292927	5	6292927	16.9549	1.20439	E4(17.58)
LDB_8_113827640	8	113827640	16.5014	0.778914
LDB_3_22000841	3	22000841	16.1129	0.856809
LDB_6_20636439	6	20636439	16.0524	2.24622
LDB_16_710638	16	710638	15.532	0.840609
LDB_21_6865681	21	6865681	15.1818	0.252013
LDB_19_10731644	19	10731644	13.3276	0.323888
LDB_7_27888987	7	27888987	12.9906	0.524762
LDB_25_20324978	25	20324978	12.4409	3.52187
LDB_12_92549529	12	92549529	12.3912	0.279725
LDB_2_105782070_105793538	2	105782070	12.3087	2.49324
LDB_13_69353776_69433674	13	69353776	11.7966	1.73591
LDB_18_18392393	18	18392393	11.7709	0.883963
LDB_14_5670482_5670731	14	5670482	11.048	0.797499
LDB_22_41070913_41071150	22	41070913	10.9917	1.35809
LDB_24_16627728	24	16627728	10.6909	1.41914
LDB_13_107295657_107298526	13	107295657	10.0331	0.451229
LDB_6_95125392_95125591	6	95125392	9.85675	0.638613
LDB_2_47251996	2	47251996	9.79624	1.09539
LDB_13_67304407	13	67304407	9.72444	0.304506
LDB_3_17352925	3	17352925	8.70245	0.143709
LDB_6_91784645	6	91784645	8.45691	1.02289
LDB_2_2761778	2	2761778	8.16392	0.605115
LDB_22_17091126	22	17091126	7.64558	0.854347
LDB_8_43713629	8	43713629	7.54537	0.543426
LDB_16_30584607	16	30584607	7.52413	0.428445
LDB_18_60168431_60168486	18	60168431	7.37109	1.11529
LDB_13_62595233_62595465	13	62595233	6.87923	0.676643
LDB_13_14883849_14884035	13	14883849	6.82694	0.350914	E2(7.38)
LDB_13_56610580	13	56610580	6.78269
LDB_15_6072794	15	6072794	6.00746	0.765808	E3(2.25)
LDB_6_102599383_102599584	6	102599383	5.95084	0.426231
LDB_6_84694361	6	84694361	5.9416	0.269217
LDB_12_93252980	12	93252980	5.9041	0.938533
LDB_1_10285667	1	10285667	5.79706	0.384194
LDB_9_5907642_5907665	9	5907642	5.66506	0.267975
LDB_13_93301459	13	93301459	4.95507	0.69372
LDB_18_53807715	18	53807715	4.80152	0.265197
LDB_18_60037595_60037831	18	60037595	4.11585	0.39333
LDB_14_50292398_50292450	14	50292398	3.94188	0.357999
LDB_17_37321422	17	37321422	3.92012	0.250634
LDB_15_58321721	15	58321721	3.90052		E1(1.66)
LDB_6_120870173	6	120870173	3.85414	0.207423
LDB_19_11277758	19	11277758	3.64425	0.801715
LDB_1_46045153	1	46045153	2.92548	0.113953
LDB_25_47594601	25	47594601	2.7552
LDB_9_36153960	9	36153960	2.66607	0.239868
LDB_26_4135082_4135348	26	4135082	2.66558	0.202914
LDB_8_109968857_109969082	8	109968857	2.59107
LDB_15_46161368	15	46161368	2.40663	0.43032
LDB_24_56245924	24	56245924	2.17809
LDB_6_96015891_96015944	6	96015891	1.9846	0.251694
LDB_10_72970490	10	72970490	1.842	0.104937
LDB_3_76888236	3	76888236	1.79208
LDB_13_14647901_14647938	13	14647901	1.76792
LDB_25_51075930_51076194	25	51075930	1.75562	0.24952
LDB_12_92891416_92891433	12	92891416	1.61319	0.0820861	E1(2.93)
PVE，phenotypic variation explanation
Common environments, figures in brackets denote -log10(P) values in the planting environments
