# Supplementary material for: An RTM-GWAS procedure reveals the QTL alleles and candidate genes for three yield-related traits in upland cotton
Source: BMC Plant Biol. 2020 Sep 7;20:416. doi: 10.1186/s12870-020-02613-y (PMC7487830; doi:10.1186/s12870-020-02613-y)
Supplement: Supplementary file 6 — Additional file 6: Table S5. A total of 115 genes annotated in the six adjacent genome fragments of the stable SNPLDB loci. [file 12870_2020_2613_MOESM6_ESM.xlsx]

## Sheet: Sheet2
Table S5 A total of 115 genes annotated in the six adjacent genome fragments of the stable SNPLDB loci
Locus	Chr.	Genome fragments (Mb)	Gene ID	Start	End	Gene Name	Description
LDB_2_98957055_98957100	A02	98.76-99.16	GH_A02G1555	98782762	98783781	ZHD1	Zinc-finger homeodomain protein 1
			GH_A02G1556	98840560	98841069	NA	NA
			GH_A02G1557	98841245	98841607	lpxB	Lipid-A-disaccharide synthase
			GH_A02G1558	98905396	98911304	PFK5	ATP-dependent 6-phosphofructokinase 5, chloroplastic
			GH_A02G1559	98962057	98963656	CURT1D	Protein CURVATURE THYLAKOID 1D, chloroplastic
			GH_A02G1560	99022255	99027765	UBP17	Ubiquitin carboxyl-terminal hydrolase 17
			GH_A02G1561	99029190	99040288	LAS21	GPI ethanolamine phosphate transferase 2
			GH_A02G1562	99059075	99060592	EIL4	Putative ETHYLENE INSENSITIVE 3-like 4 protein
			GH_A02G1563	99121619	99130164	IP5P5	Type I inositol polyphosphate 5-phosphatase 5
			GH_A02G1564	99133356	99134063	TKPR1	Tetraketide alpha-pyrone reductase 1
			GH_A02G1565	99135858	99137815	gpmA	2,3-bisphosphoglycerate-dependent phosphoglycerate mutase
LDB_6_87041656_87041922	A06	86.84-87.24	GH_A06G1414	87121503	87122240	VQ4	VQ motif-containing protein 4
LDB_15_33683466_33683486	D02	33.48-33.88	GH_D02G1202	33683349	33683614	NA	NA
			GH_D02G1203	33772403	33782888	CML5	Calmodulin-like protein 5
			GH_D02G1204	33820075	33821656	ycf2-A	Protein Ycf2
LDB_19_62926589	D06	62.73-63.13	GH_D06G2150	62731346	62765569	NA	Lupeol synthase
			GH_D06G2151	62790442	62798336	NA	Lupeol synthase
			GH_D06G2152	62831079	62834871	rpsO	30S ribosomal protein S15
			GH_D06G2153	62840437	62844537	NDC80	Probable kinetochore protein NDC80
			GH_D06G2154	62866948	62872944	TPR1	Topless-related protein 1
			GH_D06G2155	62873875	62874483	TTM3	Triphosphate tunel metalloenzyme 3
			GH_D06G2156	62875652	62884188	TSS	Protein TSS
			GH_D06G2157	62895421	62897220	PCMP-E51	Putative pentatricopeptide repeat-containing protein At3g15930
			GH_D06G2158	62904863	62906557	At1g12280	Probable disease resistance protein At1g12280
			GH_D06G2159	62909076	62911139	RPS5	Disease resistance protein RPS5
			GH_D06G2160	62918561	62923841	nuf2-b	Kinetochore protein Nuf2-B
			GH_D06G2161	62926856	62929336	asnS	Asparagine--tRNA ligase
			GH_D06G2162	62930295	62932383	KEG	E3 ubiquitin-protein ligase KEG
			GH_D06G2163	62940889	62943627	At3g15890	PTI1-like tyrosine-protein kinase At3g15890
			GH_D06G2164	62950810	62953515	At1g12280	Probable disease resistance protein At1g12280
			GH_D06G2165	62958995	62961025	ROD1	Phosphatidylcholine:diacylglycerol cholinephosphotransferase 1
			GH_D06G2166	62961633	62963733	NA	Ribulose bisphosphate carboxylase/oxygenase activase, chloroplastic
			GH_D06G2167	62970658	62972292	AHP6	Pseudo histidine-containing phosphotransfer protein 6
			GH_D06G2168	62973039	62976420	PLD1	Phospholipase D alpha 1
			GH_D06G2169	62986675	62987049	At4g10780	Putative disease resistance protein At4g10780
			GH_D06G2170	62989383	62990536	RBL5	RHOMBOID-like protein 5
			GH_D06G2171	62991157	62992203	At1g52590	DCC family protein At1g52590, chloroplastic
			GH_D06G2172	62993833	62995050	At1g80150	Pentatricopeptide repeat-containing protein At1g80150, mitochondrial
			GH_D06G2173	62998114	62998833	At5g63020	Probable disease resistance protein At5g63020
			GH_D06G2174	63027069	63027647	At1g61190	Probable disease resistance protein At1g61190
			GH_D06G2175	63030009	63032901	At1g80170	Probable polygalacturonase At1g80170
			GH_D06G2176	63036152	63036571	ZRANB2	Zinc finger Ran-binding domain-containing protein 2
			GH_D06G2177	63043377	63044535	NA	Late embryogenesis abundant protein 2
			GH_D06G2178	63051063	63051380	SAC6	Fimbrin
			GH_D06G2179	63051860	63054958	Lypla2	Acyl-protein thioesterase 2
			GH_D06G2180	63060142	63062960	COX5B-2	Cytochrome c oxidase subunit 5b-2, mitochondrial
			GH_D06G2181	63065689	63068420	NA	Allergen Act d 3 (Fragments)
			GH_D06G2182	63088158	63091594	BOR4	Boron transporter 4
			GH_D06G2183	63107433	63115878	NA	Plastidic ATP/ADP-transporter
LDB_20_52488458	D07	52.29-54.49	GH_D07G2141	52290962	52292571	RABB1C	Ras-related protein RABB1c
			GH_D07G2142	52303026	52305696	AGPP	Glucose-1-phosphate adenylyltransferase small subunit 2, chloroplastic
			GH_D07G2143	52359770	52360018	SPCC569.01c	UPF0612 protein C569.01c
			GH_D07G2144	52395029	52395241	PYRAB13050	UPF0056 membrane protein PYRAB13050
			GH_D07G2145	52419774	52428479	NA	NA
			GH_D07G2146	52443345	52444591	TIC214	Protein TIC 214
			GH_D07G2147	52447996	52452968	APL	Myb family transcription factor APL
			GH_D07G2148	52491189	52493168	TMN12	Transmembrane 9 superfamily member 12
			GH_D07G2149	52499997	52502213	rpain-b	RPA-interacting protein B
			GH_D07G2150	52503125	52508925	At4g12770	Auxilin-related protein 2
			GH_D07G2151	52584482	52586799	RPL5	60S ribosomal protein L5
			GH_D07G2152	52587396	52591987	RNS2	Ribonuclease 2
			GH_D07G2153	52619294	52620839	MED19A	Mediator of RNA polymerase II transcription subunit 19a
			GH_D07G2154	52623091	52626062	Acot9	Acyl-coenzyme A thioesterase 9, mitochondrial
			GH_D07G2155	52677414	52683971	UGT74G1	UDP-glycosyltransferase 74G1
LDB_25_61293136	D12	61.09-61.49	GH_D12G2920	61099441	61102040	CAR4	Protein C2-DOMAIN ABA-RELATED 4
			GH_D12G2921	61105099	61108740	At3g47570	Probable LRR receptor-like serine/threonine-protein kinase At3g47570
			GH_D12G2922	61110606	61113040	TIM22-1	Mitochondrial import inner membrane translocase subunit TIM22-1
			GH_D12G2923	61114610	61115295	Y-3	Uncharacterized protein At3g17950
			GH_D12G2924	61117834	61118583	DIR16	Dirigent protein 16
			GH_D12G2925	61121419	61121910	NA	NA
			GH_D12G2926	61125552	61126483	rpc11	DNA-directed RNA polymerase III subunit RPC10
			GH_D12G2927	61127984	61135357	stk11ip	Serine/threonine-protein kinase 11-interacting protein
			GH_D12G2928	61139539	61153368	ABCG16	ABC transporter G family member 16
			GH_D12G2929	61159053	61162903	TIFY6B	Protein TIFY 6B
			GH_D12G2930	61165403	61173109	At1g72550	Phenylalanine--tRNA ligase beta subunit, cytoplasmic
			GH_D12G2931	61174936	61177525	NUDT4	Nudix hydrolase 4
			GH_D12G2932	61182331	61182567	tmem2	Cell surface hyaluronidase
			GH_D12G2933	61183815	61186600	POT2	Potassium transporter 2
			GH_D12G2934	61194759	61195031	xpr1	Xenotropic and polytropic retrovirus receptor 1 homolog
			GH_D12G2935	61199041	61200809	KNAT1	Homeobox protein knotted-1-like 1
			GH_D12G2936	61210471	61211442	MKK7	Mitogen-activated protein kinase kinase 7
			GH_D12G2937	61215915	61216877	MKK7	Mitogen-activated protein kinase kinase 7
			GH_D12G2938	61218531	61219817	PUB21	U-box domain-containing protein 21
			GH_D12G2939	61222765	61227213	XLG3	Extra-large guanine nucleotide-binding protein 3
			GH_D12G2940	61228907	61230874	At3g17800	UV-B-induced protein At3g17800, chloroplastic
			GH_D12G2941	61231819	61234313	PAP17	Purple acid phosphatase 17
			GH_D12G2942	61235405	61240946	CCT6A	T-complex protein 1 subunit zeta 1
			GH_D12G2943	61243153	61248398	KAN1	Transcription repressor KAN1
			GH_D12G2944	61251529	61254921	Rv0183	Monoacylglycerol lipase
			GH_D12G2945	61256248	61259101	44105	Organic cation/carnitine transporter 1
			GH_D12G2946	61269856	61270314	44105	Organic cation/carnitine transporter 1
			GH_D12G2947	61282920	61287354	44105	Organic cation/carnitine transporter 1
			GH_D12G2948	61290932	61292584	CALM1	Calmodulin
			GH_D12G2949	61298082	61300050	SGR5	Protein SHOOT GRAVITROPISM 5
			GH_D12G2950	61304801	61306952	MYB52	Transcription factor MYB52
			GH_D12G2951	61316029	61319523	NA	Glutamate decarboxylase
			GH_D12G2952	61327801	61332967	HDG11	Homeobox-leucine zipper protein HDG11
			GH_D12G2953	61336191	61339694	MIMI_L509	Uncharacterized protein L509
			GH_D12G2954	61342250	61347159	bro1	Vacuolar protein-sorting protein bro1
			GH_D12G2955	61352699	61354931	RVE7	Protein REVEILLE 7
			GH_D12G2956	61357165	61359866	NA	NA
			GH_D12G2957	61369298	61371831	NA	NA
			GH_D12G2958	61373252	61375070	JMJD4	JmjC domain-containing protein 4
			GH_D12G2959	61381150	61384263	spc25	Kinetochore protein spc25
			GH_D12G2960	61392294	61398580	AGO1	Protein argonaute 1
			GH_D12G2961	61400310	61404321	PP2AB2	Serine/threonine protein phosphatase 2A 55 kDa regulatory subunit B beta isoform
			GH_D12G2962	61411525	61414950	ALDH2B4	Aldehyde dehydrogenase family 2 member B4, mitochondrial
			GH_D12G2963	61422598	61424640	PUB19	U-box domain-containing protein 19
			GH_D12G2964	61433743	61437312	STY8	Serine/threonine-protein kinase STY8
			GH_D12G2965	61457618	61463769	EX2	Protein EXECUTER 2, chloroplastic
			GH_D12G2966	61466733	61468778	ARALYDRAFT_919556	CASP-like protein 4A2
			GH_D12G2967	61469321	61472752	BCA2	Beta carbonic anhydrase 2, chloroplastic
			GH_D12G2968	61474795	61476908	NA	Carbonic anhydrase, chloroplastic
			GH_D12G2969	61481102	61484313	PEX14	Peroxisomal membrane protein PEX14
			GH_D12G2970	61485221	61487132	SRO5	Probable inactive poly [ADP-ribose] polymerase SRO5
