# Supplementary material for: An RTM-GWAS procedure reveals the QTL alleles and candidate genes for three yield-related traits in upland cotton
Source: BMC Plant Biol. 2020 Sep 7;20:416. doi: 10.1186/s12870-020-02613-y (PMC7487830; doi:10.1186/s12870-020-02613-y)
Supplement: Supplementary file 7 — Additional file 7: Table S6. Gene names expressed mainly in fibers or ovules of upland cotton by two RNA-seq data. [file 12870_2020_2613_MOESM7_ESM.xlsx]

## Sheet: Sheet2
Table S6 Gene names expressed mainly in fibers or ovules of upland cotton by two RNA-seq data
Group number	NAU	CRI
Gene name	GH_D06G2180	GH_D12G2933
	GH_D07G2154	GH_A02G1563
	GH_D12G2922	GH_D07G2141
	GH_D06G2150	GH_D12G2952
	GH_D06G2151	GH_D06G2163
	GH_D12G2925	GH_D06G2180
	GH_D12G2954	GH_D07G2155
	GH_D12G2920	GH_D12G2964
	GH_D12G2952	GH_D12G2925
	GH_D12G2950	GH_D12G2954
	GH_D06G2164	GH_D12G2961
	GH_D12G2970	GH_D12G2926
	GH_A02G1555	GH_D12G2934
	GH_D06G2160	GH_A02G1555
	GH_D06G2175	GH_D06G2165
	GH_D07G2151	GH_D07G2144
	GH_D07G2145	GH_D07G2145
	GH_D12G2959	GH_D06G2161
	GH_D06G2157	GH_D06G2153
	GH_D06G2165	GH_D06G2159
	GH_D06G2153	GH_D07G2154
	GH_D07G2153	GH_D12G2942
	GH_D07G2144	GH_D06G2158
	GH_D12G2958	GH_D12G2951
	GH_D06G2155	GH_D07G2147
	GH_D07G2142	GH_D12G2950
	GH_D12G2953	GH_D06G2162
	GH_D06G2162	GH_D07G2148
	GH_D12G2969	GH_D06G2154
	GH_D12G2934	GH_D07G2150
	GH_D06G2161	GH_D06G2164
	GH_A02G1564	GH_A02G1560
	GH_D12G2926	GH_D12G2960
NAU, Nanjing Agricultural University
CRI, Institute of Cotton Research of Chinese Academy of Agricultural Sciences
