# Supplementary material for: An RTM-GWAS procedure reveals the QTL alleles and candidate genes for three yield-related traits in upland cotton
Source: BMC Plant Biol. 2020 Sep 7;20:416. doi: 10.1186/s12870-020-02613-y (PMC7487830; doi:10.1186/s12870-020-02613-y)
Supplement: Supplementary file 8 — Additional file 8: Table S7. The GO results of 16 potential candidate genes controlling target traits. [file 12870_2020_2613_MOESM8_ESM.xlsx]

## Sheet: Sheet2
Table S7 The GO results of 16 potential candidate genes controlling target traits
Gene ID	GO Number	Associated GO terms
GH_D06G2180	2	Cytochrome-c oxidase activityc (GO:0004129); Mitochondrial envelope (GO:0005740 );
GH_D07G2154	NA	-
GH_D12G2925	NA	-
GH_D12G2954	NA	-
GH_D12G2952	4	DNA binding (GO:0003677); Regulation of transcription, DNA-templated (GO:0006355); Lipid binding (GO:0008289);Sequence-specific DNA binding (GO:0043565);
GH_D12G2950	1	DNA binding (GO:0003677);
GH_D06G2164	2	Protein binding (GO:0005515); ADP binding (GO:0043531);
GH_A02G1555	1	DNA binding (GO:0003677);
GH_D07G2145	NA	-
GH_D06G2165	NA	-
GH_D06G2153	NA	-
GH_D07G2144	NA	-
GH_D06G2162	3	Protein kinase activity (GO:0004672); ATP binding (GO:0005524); Protein phosphorylation (GO:0006468);
GH_D12G2934	NA	-
GH_D06G2161	1	Protein binding (GO:0005515)
GH_D12G2926	5	Nucleic acid binding (GO:0003676); DNA binding (GO:0003677); DNA-directed 5'-3' RNA polymerase activity (GO:0003899); Transcription, DNA-templated (GO:0006351); Zinc ion binding (GO:0008270);
