# Supplementary material for: An RTM-GWAS procedure reveals the QTL alleles and candidate genes for three yield-related traits in upland cotton
Source: BMC Plant Biol. 2020 Sep 7;20:416. doi: 10.1186/s12870-020-02613-y (PMC7487830; doi:10.1186/s12870-020-02613-y)
Supplement: Supplementary file 9 — Additional file 9: Table S8. The KEGG results of 16 potential candidate genes controlling target traits. [file 12870_2020_2613_MOESM9_ESM.xlsx]

## Sheet: Sheet2
Table S8 The KEGG results of 16 potential candidate genes controlling target traits
Gene ID	KEGG Orthology	Associated Pathway List
GH_D06G2180	K02265 (COX5B)	ko00190(Oxidative phosphorylation); ko01100(Metabolic pathways); ko04260(Cardiac muscle contraction); ko04932(Non-alcoholic fatty liver disease); ko05010(Alzheimer disease); ko05012(Parkinson disease); ko05016(Huntington disease); M00154(Cytochrome c oxidase);
GH_D07G2154	NA	-
GH_D12G2925	NA	-
GH_D12G2954	NA	-
GH_D12G2952	NA	-
GH_D12G2950	NA	-
GH_D06G2164	NA	-
GH_A02G1555	NA	-
GH_D07G2145	NA	-
GH_D06G2165	NA	-
GH_D06G2153	NA	-
GH_D07G2144	NA	-
GH_D06G2162	NA	-
GH_D12G2934	NA	-
GH_D06G2161	NA	-
GH_D12G2926	K03019 (RPC11, POLR3K)	ko00230(Purine metabolism); ko00240(Pyrimidine metabolism); ko01100(Metabolic pathways); ko03020(RNA polymerase); ko04623(Cytosolic DNA-sensing pathway);; ko05169(Epstein-Barr virus infection); M00181
