# Supplementary material for: An RTM-GWAS procedure reveals the QTL alleles and candidate genes for three yield-related traits in upland cotton
Source: BMC Plant Biol. 2020 Sep 7;20:416. doi: 10.1186/s12870-020-02613-y (PMC7487830; doi:10.1186/s12870-020-02613-y)
Supplement: Supplementary file 10 — Additional file 10: Table S9. The SNP loci associated with yield-related traits have been detected via GWAS method in upland cotton. [file 12870_2020_2613_MOESM10_ESM.xlsx]

## Sheet: Sheet2
Table S9 The SNP loci associated with yield-related traits have been detected via GWAS method in upland cotton
Ref. No.	BN		BW		LP		References
	Chr.	Genomic regions	Chr.	Genomic regions	Chr.	Genomic regions
1	D12	55.00-58.20	D09	47.70-47.75	D03	30.00-40.00	Sun et al. 2018
					D12	55.00-58.20
2					A02	74.71-75.63	Su et al. 2016; Ma et al. 2018
					A08	52.09-52.10
3	A02	79.10–79.45			A02	79.10–79.45	Fang et al. 2017
	D08	2.80- 3.10			D08	2.80- 3.10	Fang et al. 2017
4			A02	74.94-75.56	A06	102.50-103.60	Ma et al. 2018
					D02	1.30-1.60
					D02	2.20-2.36	Ma et al. 2019
