# Supplementary material for: An RTM-GWAS procedure reveals the QTL alleles and candidate genes for three yield-related traits in upland cotton
Source: BMC Plant Biol. 2020 Sep 7;20:416. doi: 10.1186/s12870-020-02613-y (PMC7487830; doi:10.1186/s12870-020-02613-y)
Supplement: Supplementary file 11 — Additional file 11: Table S10. Information of the 315 upland cotton accessions. [file 12870_2020_2613_MOESM11_ESM.xlsx]

## Sheet: Sheet1
Table S10 Information of the 315 upland cotton accessions.
No.	Experiment Accession	Accession name	Study Accession	Accession source
1	SRR3206050	6426	SRP071133	Yellow River Region, China
2	SRR3206051	K640	SRP071133	Yellow River Region, China
3	SRR3206052	N82	SRP071133	Yellow River Region, China
4	SRR3206053	P21-6-7	SRP071133	The United States of America
5	SRR3206054	SF06	SRP071133	Yellow River Region, China
6	SRR3206055	SGK16	SRP071133	Yangtze River Region, China
7	SRR3206056	V321-20-14	SRP071133	Yangtze River Region, China
8	SRR3206057	baimian17	SRP071133	Yellow River Region, China
9	SRR3206058	chaoyangmian1	SRP071133	Northern Special Early-maturation Region, China
10	SRR3206059	Deltapine20	SRP071133	The United States of America
11	SRR3206060	Delfos97-047	SRP071133	The United States of America
12	SRR3206061	guannong1	SRP071133	Northern Special Early-maturation Region, China
13	SRR3206062	han2490	SRP071133	Yellow River Region, China
14	SRR3206063	han656	SRP071133	Yellow River Region, China
15	SRR3206064	han559	SRP071133	Yellow River Region, China
16	SRR3206065	han667	SRP071133	Yellow River Region, China
17	SRR3206066	han686	SRP071133	Yellow River Region, China
18	SRR3206067	han9609	SRP071133	Yellow River Region, China
19	SRR3206068	heishanmian1	SRP071133	Northern Special Early-maturation Region, China
20	SRR3206069	jinmian3	SRP071133	Northern Special Early-maturation Region, China
21	SRR3206070	jinmian10	SRP071133	Yellow River Region, China
22	SRR3206071	jinmian21	SRP071133	Yellow River Region, China
23	SRR3206072	jinmian23	SRP071133	Yellow River Region, China
24	SRR3206073	jinmian5	SRP071133	Yellow River Region, China
25	SRR3206074	liaomian10	SRP071133	Northern Special Early-maturation Region, China
26	SRR3206075	liaomian17	SRP071133	Northern Special Early-maturation Region, China
27	SRR3206076	liaomian5	SRP071133	Northern Special Early-maturation Region, China
28	SRR3206077	liaomian6	SRP071133	Northern Special Early-maturation Region, China
29	SRR3206078	liaomian7	SRP071133	Northern Special Early-maturation Region, China
30	SRR3206079	liaomian9	SRP071133	Northern Special Early-maturation Region, China
31	SRR3206080	liaoyangduanjie	SRP071133	Northern Special Early-maturation Region, China
32	SRR3206081	lu154	SRP071133	Yellow River Region, China
33	SRR3206082	lu890	SRP071133	Yellow River Region, China
34	SRR3206083	lumina2153	SRP071133	Yellow River Region, China
35	SRR3206084	nongken5	SRP071133	Northwest Inland Region, China
36	SRR3206252	shan70	SRP071133	Yellow River Region, China
37	SRR3206254	shizao1	SRP071133	Yellow River Region, China
38	SRR3206256	shizao2	SRP071133	Yellow River Region, China
39	SRR3206258	shizao3	SRP071133	Yellow River Region, China
40	SRR3206261	xia13-7	SRP071133	Yellow River Region, China
41	SRR3206263	xia25	SRP071133	Yellow River Region, China
42	SRR3206265	xiazao1	SRP071133	Yellow River Region, China
43	SRR3206267	xiazao2	SRP071133	Yellow River Region, China
44	SRR3206269	xiazao3	SRP071133	Yellow River Region, China
45	SRR3206272	xinluzao11	SRP071133	Northwest Inland Region, China
46	SRR3206274	xinluzao36	SRP071133	Northwest Inland Region, China
47	SRR3206275	xinluzao3	SRP071133	Northwest Inland Region, China
48	SRR3206276	xinluzao42	SRP071133	Northwest Inland Region, China
49	SRR3206278	xinluzao45	SRP071133	Northwest Inland Region, China
50	SRR3206280	xinluzao4	SRP071133	Northwest Inland Region, China
51	SRR3206282	xinluzao6	SRP071133	Northwest Inland Region, China
52	SRR3206283	xinluzao8	SRP071133	Northwest Inland Region, China
53	SRR3206284	xinluzao9	SRP071133	Northwest Inland Region, China
54	SRR3206285	xinxiang368	SRP071133	Yellow River Region, China
55	SRR3206286	yu1335	SRP071133	Yellow River Region, China
56	SRR3206287	yumian12	SRP071133	Yellow River Region, China
57	SRR3206288	yuzao8E13	SRP071133	Yellow River Region, China
58	SRR3206289	yuzao910	SRP071133	Yellow River Region, China
59	SRR3206290	yunzaoN177	SRP071133	Yellow River Region, China
60	SRR3206291	yunzaoN95	SRP071133	Yellow River Region, China
61	SRR3206292	zhong416	SRP071133	Yellow River Region, China
62	SRR3206293	zhongmian425	SRP071133	Yellow River Region, China
63	SRR3206294	zhong716	SRP071133	Yellow River Region, China
64	SRR3206295	zhong751213	SRP071133	Yellow River Region, China
65	SRR3206296	zhongchuang88	SRP071133	Yellow River Region, China
66	SRR3206297	zhongmiansuo10	SRP071133	Yellow River Region, China
67	SRR3206298	zhongmiansuo14	SRP071133	Yellow River Region, China
68	SRR3206299	zhongmiansuo16	SRP071133	Yellow River Region, China
69	SRR3206300	zhongmiansuo20	SRP071133	Yellow River Region, China
70	SRR3206301	zhongmiansuo24	SRP071133	Yellow River Region, China
71	SRR3206302	zhongmiansuo27	SRP071133	Yellow River Region, China
72	SRR3206303	zhongmiansuo30	SRP071133	Yellow River Region, China
73	SRR3206304	zhongmiansuo36	SRP071133	Yellow River Region, China
74	SRR3206305	han256	SRP071133	Yellow River Region, China
75	SRR3206306	zhongmiansuo37	SRP071133	Yellow River Region, China
76	SRR3206307	zhongmiansuo42	SRP071133	Yellow River Region, China
77	SRR3206308	zhongmiansuo50	SRP071133	Yellow River Region, China
78	SRR3206309	zhongmiansuo58	SRP071133	Yellow River Region, China
79	SRR3206310	zhongmiansuo64	SRP071133	Yellow River Region, China
80	SRR3206311	zhongmiansuo74	SRP071133	Yellow River Region, China
81	SRR3206329	298	SRP071133	Yellow River Region, China
82	SRR3206341	602186	SRP071133	Yellow River Region, China
83	SRR3206342	CG3020-1	SRP071133	The United States of America
84	SRR3206344	CG3020-3	SRP071133	The United States of America
85	SRR3206345	FM1735	SRP071133	The United States of America
86	SRR3206346	G2005	SRP071133	Yellow River Region, China
87	SRR3206347	GK44	SRP071133	Yellow River Region, China
88	SRR3206348	H109	SRP071133	Yellow River Region, China
89	SRR3206349	H559	SRP071133	Yellow River Region, China
90	SRR3206350	LIH33	SRP071133	Yellow River Region, China
91	SRR3206351	PHY-7	SRP071133	The United States of America
92	SRR3206352	STS458	SRP071133	The United States of America
93	SRR3206353	TM-1	SRP071133	The United States of America
94	SRR3206354	aoshimian4406	SRP071133	Yellow River Region, China
95	SRR3206355	baimian985	SRP071133	Yellow River Region, China
96	SRR3206356	cang198	SRP071133	Yellow River Region, China
97	SRR3206357	chunbeibao	SRP071133	Yellow River Region, China
98	SRR3206358	chunnanbao	SRP071133	Yellow River Region, China
99	SRR3206359	Deltapine14	SRP071133	The United States of America
100	SRR3206360	Deltapine15	SRP071133	The United States of America
101	SRR3206361	fanmian3	SRP071133	Yellow River Region, China
102	SRR3206362	ganzao109	SRP071133	Yangtze River Region, China
103	SRR3206363	guoxinmian11	SRP071133	Yellow River Region, China
104	SRR3206364	han7860	SRP071133	Yellow River Region, China
105	SRR3206365	ji4025	SRP071133	Yellow River Region, China
106	SRR3206366	jinmian26	SRP071133	Yellow River Region, China
107	SRR3206367	BM03	SRP071133	Yellow River Region, China
108	SRR3223378	kelin098	SRP071133	Yellow River Region, China
109	SRR3223379	liaomian23	SRP071133	Northern Special Early-maturation Region, China
110	SRR3223380	liaomian27	SRP071133	Northern Special Early-maturation Region, China
111	SRR3223381	liaomian28	SRP071133	Northern Special Early-maturation Region, China
112	SRR3223382	lu05R59	SRP071133	Yellow River Region, China
113	SRR3223383	lu7619	SRP071133	Yellow River Region, China
114	SRR3223384	lumianyan17	SRP071133	Yellow River Region, China
115	SRR3223385	lumianyan21	SRP071133	Yellow River Region, China
116	SRR3223386	lumianyan28	SRP071133	Yellow River Region, China
117	SRR3223387	lumianyan36	SRP071133	Yellow River Region, China
118	SRR3223388	lumianyan38	SRP071133	Yellow River Region, China
119	SRR3223389	miaobao21	SRP071133	Yellow River Region, China
120	SRR3223390	renhe39	SRP071133	Yellow River Region, China
121	SRR3223391	rihuimian6	SRP071133	Yangtze River Region, China
122	SRR3223392	shannongSF01	SRP071133	Yellow River Region, China
123	SRR3223393	shan79	SRP071133	Yellow River Region, China
124	SRR3223394	Stoneville2B	SRP071133	The United States of America
125	SRR3223395	xinmian33B	SRP071133	The United States of America
126	SRR3223396	xinzhimian5	SRP071133	Yellow River Region, China
127	SRR3223397	yinhuashu	SRP071133	Yellow River Region, China
128	SRR3223398	you009	SRP071133	Yellow River Region, China
129	SRR3223399	zhong109	SRP071133	Yellow River Region, China
130	SRR3223400	zhongmiansuo17	SRP071133	Yellow River Region, China
131	SRR3223401	zhongmiansuo19	SRP071133	Yellow River Region, China
132	SRR3223402	zhongmiansuo43	SRP071133	Yellow River Region, China
133	SRR3223403	zhongmiansuo60	SRP071133	Yellow River Region, China
134	SRR3223404	zhong662	SRP071133	Yellow River Region, China
135	SRR3223405	zhong679	SRP071133	Yellow River Region, China
136	SRR3223406	zhongmiansuo69	SRP071133	Yellow River Region, China
137	SRR3223407	zhong800319	SRP071133	Yellow River Region, China
138	SRR3223408	zhong915	SRP071133	Yellow River Region, China
139	SRR3223409	zhongmiansuo12	SRP071133	Yellow River Region, China
140	SRR3223540	zhongmiansuo35	SRP071133	Yellow River Region, China
141	SRR3223570	zhongmiansuo41	SRP071133	Yellow River Region, China
142	SRR3223571	zhongmiansuo45	SRP071133	Yellow River Region, China
143	SRR3223572	zhongmiansuo49	SRP071133	Yellow River Region, China
144	SRR3223573	zhongmiansuo7	SRP071133	Yellow River Region, China
145	SRR3223574	zhongzhimian8	SRP071133	Yellow River Region, China
146	SRR3223575	zhongzhimianGD89	SRP071133	Yellow River Region, China
147	SRR3223576	shan920346	SRP071133	Yellow River Region, China
148	SRR3223577	xianⅢ9704	SRP071133	Northwest Inland Region, China
149	SRR3223578	USAA-1	SRP071133	The United States of America
150	SRR3223579	JEJS	SRP071133	The Former Soviet Union
151	SRR3223580	bazhou5409	SRP071133	Northwest Inland Region, China
152	SRR3223581	yumian1	SRP071133	Yangtze River Region, China
153	SRR3223582	huazhong910102	SRP071133	Yangtze River Region, China
154	SRR3223583	ysl	SRP071133	The Former Soviet Union
155	SRR3223584	ken6614	SRP071133	Northwest Inland Region, China
156	SRR3223585	ken0074	SRP071133	Northwest Inland Region, China
157	SRR3223586	chuan239-1	SRP071133	Yangtze River Region, China
158	SRR3223587	bamian3	SRP071133	Northwest Inland Region, China
159	SRR3223588	chuan338	SRP071133	Yangtze River Region, China
160	SRR3223590	chaun267	SRP071133	Yangtze River Region, China
161	SRR3223592	chuan65	SRP071133	Yangtze River Region, China
162	SRR3223593	chuan01	SRP071133	Yangtze River Region, China
163	SRR3223594	xinluzao2	SRP071133	Northwest Inland Region, China
164	SRR3223595	xinluzao10	SRP071133	Northwest Inland Region, China
165	SRR3223596	xinluzao12	SRP071133	Northwest Inland Region, China
166	SRR3223597	xinluzao13	SRP071133	Northwest Inland Region, China
167	SRR3223598	xinluzao15	SRP071133	Northwest Inland Region, China
168	SRR3223599	xinluzao16	SRP071133	Northwest Inland Region, China
169	SRR3223600	xinluzao17	SRP071133	Northwest Inland Region, China
170	SRR3223601	xinluzao18	SRP071133	Northwest Inland Region, China
171	SRR3223602	xinluzao19	SRP071133	Northwest Inland Region, China
172	SRR3223603	xinluzao20	SRP071133	Northwest Inland Region, China
173	SRR3223604	xinluzao21	SRP071133	Northwest Inland Region, China
174	SRR3223605	xinluzao22	SRP071133	Northwest Inland Region, China
175	SRR3223606	xinluzao23	SRP071133	Northwest Inland Region, China
176	SRR3223607	xinluzao24	SRP071133	Northwest Inland Region, China
177	SRR3223608	yumian5	SRP071133	Yellow River Region, China
178	SRR3223609	yumian18	SRP071133	Yellow River Region, China
179	SRR3223611	yumian21	SRP071133	Yellow River Region, China
180	SRR3223612	yun1729	SRP071133	Yellow River Region, China
181	SRR3223614	zhemian11	SRP071133	Yangtze River Region, China
182	SRR3223615	Tkuo	SRP071133	Northwest Inland Region, China
183	SRR3223616	bo425	SRP071133	Northwest Inland Region, China
184	SRR3223617	xinluzhong60	SRP071133	Northwest Inland Region, China
185	SRR3223618	kenN27-3	SRP071133	Northwest Inland Region, China
186	SRR3223619	B-3	SRP071133	Northwest Inland Region, China
187	SRR3223620	xinluzao25	SRP071133	Northwest Inland Region, China
188	SRR3223621	xinluzao26	SRP071133	Northwest Inland Region, China
189	SRR3223622	xinluzao27	SRP071133	Northwest Inland Region, China
190	SRR3223623	xinluzao28	SRP071133	Northwest Inland Region, China
191	SRR3223624	xinluzao29	SRP071133	Northwest Inland Region, China
192	SRR3223625	xinluzao30	SRP071133	Northwest Inland Region, China
193	SRR3223626	xinluzao32	SRP071133	Northwest Inland Region, China
194	SRR3223631	xinluzao33	SRP071133	Northwest Inland Region, China
195	SRR3224087	xinluzao34	SRP071133	Northwest Inland Region, China
196	SRR3224088	xinluzao35	SRP071133	Northwest Inland Region, China
197	SRR3224093	xinluzao37	SRP071133	Northwest Inland Region, China
198	SRR3224097	xinluzao38	SRP071133	Northwest Inland Region, China
199	SRR3224098	xinluzao39	SRP071133	Northwest Inland Region, China
200	SRR3224105	xinluzao40	SRP071133	Northwest Inland Region, China
201	SRR3224106	xinluzao41	SRP071133	Northwest Inland Region, China
202	SRR3224107	xinluzao46	SRP071133	Northwest Inland Region, China
203	SRR3224108	xinluzao47	SRP071133	Northwest Inland Region, China
204	SRR3224109	xinluzao48	SRP071133	Northwest Inland Region, China
205	SRR3224137	xinluzao49	SRP071133	Northwest Inland Region, China
206	SRR3224139	xinluzao50	SRP071133	Northwest Inland Region, China
207	SRR3224140	xinluzao51	SRP071133	Northwest Inland Region, China
208	SRR3224141	xinluzhong1	SRP071133	Northwest Inland Region, China
209	SRR3224144	xinluzhong4	SRP071133	Northwest Inland Region, China
210	SRR3224145	xinluzhong5	SRP071133	Northwest Inland Region, China
211	SRR3224146	xinluzhong6	SRP071133	Northwest Inland Region, China
212	SRR3224147	xinluzhong7	SRP071133	Northwest Inland Region, China
213	SRR3224148	xinluzhong8	SRP071133	Northwest Inland Region, China
214	SRR3224149	xinluzhong9	SRP071133	Northwest Inland Region, China
215	SRR3224150	xinluzhong10	SRP071133	Northwest Inland Region, China
216	SRR3224151	xinluzhong12	SRP071133	Northwest Inland Region, China
217	SRR3224153	xinluzhong13	SRP071133	Northwest Inland Region, China
218	SRR3224155	xinluzhong14	SRP071133	Northwest Inland Region, China
219	SRR3224156	xinluzhong15	SRP071133	Northwest Inland Region, China
220	SRR3224184	xinluzhong16	SRP071133	Northwest Inland Region, China
221	SRR3224193	xinluzhong17	SRP071133	Northwest Inland Region, China
222	SRR3224195	xinluzhong19	SRP071133	Northwest Inland Region, China
223	SRR3224200	xinluzhong20	SRP071133	Northwest Inland Region, China
224	SRR3224204	xinluzhong21	SRP071133	Northwest Inland Region, China
225	SRR3224205	xinluzhong22	SRP071133	Northwest Inland Region, China
226	SRR3224206	xinluzhong26	SRP071133	Northwest Inland Region, China
227	SRR3224207	xinluzhong27	SRP071133	Northwest Inland Region, China
228	SRR3224208	xinluzhong28	SRP071133	Northwest Inland Region, China
229	SRR3224209	xinluzhong30	SRP071133	Northwest Inland Region, China
230	SRR3224210	xinluzhong32	SRP071133	Northwest Inland Region, China
231	SRR3224211	xinluzhong34	SRP071133	Northwest Inland Region, China
232	SRR3224212	xinluzhong35	SRP071133	Northwest Inland Region, China
233	SRR3224213	xinluzhong40	SRP071133	Northwest Inland Region, China
234	SRR3224214	xinluzhong41	SRP071133	Northwest Inland Region, China
235	SRR3224215	xinluzhong45	SRP071133	Northwest Inland Region, China
236	SRR3224216	xinluzhong46	SRP071133	Northwest Inland Region, China
237	SRR3224217	xinluzhong47	SRP071133	Northwest Inland Region, China
238	SRR3224218	KZGL	SRP071133	The United States of America
239	SRR3224219	jiangyin1	SRP071133	Yangtze River Region, China
240	SRR3224222	huihe36	SRP071133	Northwest Inland Region, China
241	SRR3224223	xinluzao60	SRP071133	Northwest Inland Region, China
242	SRR3224224	guoxinmian9	SRP071133	Yellow River Region, China
243	SRR3224225	junmian1	SRP071133	Northwest Inland Region, China
244	SRR3224245	huiyuan717	SRP071133	Northwest Inland Region, China
245	SRR3224246	yunzao219	SRP071133	Yellow River Region, China
246	SRR3224247	yunzao33-356	SRP071133	Yellow River Region, China
247	SRR3224248	jinmian2	SRP071133	Northern Special Early-maturation Region, China
248	SRR3224249	chaoyangmian2	SRP071133	Northern Special Early-maturation Region, China
249	SRR3224250	dunmian77-116	SRP071133	Northwest Inland Region, China
250	SRR3224311	ganmian4	SRP071133	Northwest Inland Region, China
251	SRR3224312	guannongzaoC-50	SRP071133	Northern Special Early-maturation Region, China
252	SRR3224313	gunagnongchangzao14	SRP071133	Northern Special Early-maturation Region, China
253	SRR3224314	yanzao1	SRP071133	Yangtze River Region, China
254	SRR3224315	yanzao2	SRP071133	Yangtze River Region, China
255	SRR3224316	liaojinmian6	SRP071133	Northern Special Early-maturation Region, China
256	SRR3224317	jinken69-2	SRP071133	Northwest Inland Region, China
257	SRR3224318	jinken148-39	SRP071133	Northwest Inland Region, China
258	SRR3224320	zhuangjiahan102	SRP071133	Northwest Inland Region, China
259	SRR3224321	yinmian4	SRP071133	Yellow River Region, China
260	SRR3224322	ejing1	SRP071133	Yangtze River Region, China
261	SRR3224323	simian3	SRP071133	Yangtze River Region, China
262	SRR3225472	Stoneville4B	SRP071133	The United States of America
263	SRR3225473	jimian10	SRP071133	Yellow River Region, China
264	SRR3225474	jimian11	SRP071133	Yellow River Region, China
265	SRR3225475	jimian12	SRP071133	Yellow River Region, China
266	SRR3225476	emian16	SRP071133	Yangtze River Region, China
267	SRR3225477	emian17	SRP071133	Yangtze River Region, China
268	SRR3225478	sumian4	SRP071133	Yangtze River Region, China
269	SRR3225479	ekangmian2	SRP071133	Yangtze River Region, China
270	SRR3225480	ekangmian3	SRP071133	Yangtze River Region, China
271	SRR3225481	ekangmian6	SRP071133	Yangtze River Region, China
272	SRR3225482	edaimian	SRP071133	Yangtze River Region, China
273	SRR3225483	xuzhou142	SRP071133	Yangtze River Region, China
274	SRR3225484	sumian9	SRP071133	Yangtze River Region, China
275	SRR3225485	sumian12	SRP071133	Yangtze River Region, China
276	SRR3225486	sukang191	SRP071133	Yangtze River Region, China
277	SRR3225487	gangmian1	SRP071133	Yangtze River Region, China
278	SRR3225488	gangmian2	SRP071133	Yangtze River Region, China
279	SRR3225489	kezi201	SRP071133	The United States of America
280	SRR3225490	daihongdai	SRP071133	Yangtze River Region, China
281	SRR3225491	yishuhong	SRP071133	Yangtze River Region, China
282	SRR3225492	bomian1	SRP071133	Yellow River Region, China
283	SRR3225493	kemian4	SRP071133	Yangtze River Region, China
284	SRR3225494	ganmian11	SRP071133	Yangtze River Region, China
285	SRR3225495	ganmian12	SRP071133	Yangtze River Region, China
286	SRR3225496	xiangmian13	SRP071133	Yangtze River Region, China
287	SRR3225497	yapengmian	SRP071133	Yangtze River Region, China
288	SRR3225498	jijiaodezimian	SRP071133	The United States of America
289	SRR3225499	611bo	SRP071133	The Former Soviet Union
290	SRR3225500	annong121	SRP071133	Yangtze River Region, China
291	SRR3225501	daizimian16	SRP071133	The United States of America
292	SRR3225502	dezimian531	SRP071133	The United States of America
293	SRR3225503	dunmian1	SRP071133	Northwest Inland Region, China
294	SRR3225504	dunmian2	SRP071133	Northwest Inland Region, China
295	SRR3225505	ganmian2	SRP071133	Yangtze River Region, China
296	SRR3225506	ganmian3	SRP071133	Yangtze River Region, China
297	SRR3225507	ganmian47	SRP071133	Yangtze River Region, China
298	SRR3225508	Deltapine-gy	SRP071133	The United States of America
299	SRR3225509	ji668	SRP071133	Yellow River Region, China
300	SRR3225510	jimian25	SRP071133	Yellow River Region, China
301	SRR3225511	jinmian5	SRP071133	Northern Special Early-maturation Region, China
302	SRR3225512	keke1543	SRP071133	The Former Soviet Union
303	SRR3225513	ningmian1	SRP071133	Yangtze River Region, China
304	SRR3225514	ningmian22	SRP071133	Yangtze River Region, China
305	SRR3225515	nongda94-7	SRP071133	Yellow River Region, China
306	SRR3225516	nongdamian8	SRP071133	Yellow River Region, China
307	SRR3225517	shumian1	SRP071133	Yangtze River Region, China
308	SRR3225518	sumian1	SRP071133	Yangtze River Region, China
309	SRR3225519	sumian22	SRP071133	Yangtze River Region, China
310	SRR3225520	xiangmian10	SRP071133	Yangtze River Region, China
311	SRR3225521	xuzhou219	SRP071133	Yangtze River Region, China
312	SRR3225522	yinmian8	SRP071133	Yellow River Region, China
313	SRR3225523	yumian1	SRP071133	Yellow River Region, China
314	SRR3225524	yumian2	SRP071133	Yellow River Region, China
315	SRR3225525	xinluzao53	SRP071133	Northwest Inland Region, China
