# Supplementary material for: An RTM-GWAS procedure reveals the QTL alleles and candidate genes for three yield-related traits in upland cotton
Source: BMC Plant Biol. 2020 Sep 7;20:416. doi: 10.1186/s12870-020-02613-y (PMC7487830; doi:10.1186/s12870-020-02613-y)
Supplement: Supplementary file 12 — Additional file 12: Table S11. The elastic GSC matrix and GSC eigenvectors. [file 12870_2020_2613_MOESM12_ESM.xlsx]

## Sheet: GSC matrix
Table S11-1 The elastic GSC matrix
1	1	0.742914	0.715978	0.74048	0.753894	0.713706	0.759195	0.782183	0.702564	0.704241	0.735017	0.637549	0.723875	0.71468	0.71587	0.732421	0.715816	0.700238	0.783373	0.707973	0.715221	0.695316	0.68082	0.686986	0.684985	0.759898	0.732854	0.696776	0.76098	0.667081	0.607421	0.741454	0.790405	0.884898	0.587841	0.722739	0.707053	0.80106	0.717222	0.773475	0.702672	0.734801	0.709325	0.643066	0.643931	0.61521	0.673356	0.648204	0.654154
2	0.742914	1	0.718574	0.731231	0.776936	0.752272	0.718141	0.768066	0.688068	0.730744	0.746268	0.661781	0.752813	0.724794	0.73161	0.768877	0.720738	0.780344	0.730474	0.693964	0.729608	0.69034	0.644093	0.668542	0.677899	0.831891	0.80463	0.738371	0.728797	0.640091	0.59855	0.724254	0.744537	0.732042	0.534833	0.740318	0.709325	0.751514	0.692449	0.803224	0.731015	0.738858	0.717006	0.62619	0.627434	0.566584	0.630896	0.656101	0.631004
3	0.715978	0.718574	1	0.760872	0.749892	0.739885	0.732583	0.766605	0.724903	0.717763	0.726958	0.671571	0.759682	0.707648	0.7123	0.742103	0.710244	0.727012	0.724849	0.739074	0.722793	0.70159	0.645392	0.659833	0.688825	0.730582	0.749405	0.741616	0.750865	0.654587	0.58757	0.7328	0.760277	0.729392	0.603959	0.780939	0.700454	0.751623	0.737235	0.76363	0.729879	0.776071	0.740805	0.639225	0.639983	0.616508	0.681685	0.668812	0.660537
4	0.74048	0.731231	0.760872	1	0.804035	0.726093	0.76574	0.763414	0.723659	0.721279	0.724686	0.682551	0.757843	0.709163	0.708784	0.722036	0.700346	0.700941	0.725281	0.733881	0.756437	0.729717	0.693315	0.664323	0.690556	0.723929	0.732637	0.727553	0.723442	0.629489	0.612938	0.746376	0.76958	0.732205	0.603905	0.774124	0.707594	0.751785	0.735829	0.7381	0.717492	0.752488	0.724849	0.612289	0.615426	0.596765	0.694559	0.646419	0.640632
5	0.753894	0.776936	0.749892	0.804035	1	0.732637	0.760601	0.759574	0.716897	0.766335	0.734585	0.686608	0.775801	0.716411	0.713544	0.745889	0.705431	0.732096	0.737776	0.739453	0.741183	0.715707	0.663403	0.655128	0.69061	0.74643	0.746646	0.746322	0.720035	0.645878	0.629435	0.790621	0.779695	0.741454	0.535537	0.795381	0.722901	0.76428	0.722523	0.760818	0.70754	0.748215	0.741292	0.613425	0.616238	0.58638	0.670868	0.671733	0.655506
6	0.713706	0.752272	0.739885	0.726093	0.732637	1	0.713219	0.768174	0.739236	0.682226	0.730798	0.641605	0.748918	0.715978	0.720792	0.726796	0.708784	0.723713	0.721333	0.752704	0.741887	0.727337	0.667406	0.680982	0.714085	0.754489	0.760061	0.72209	0.70781	0.650584	0.599037	0.70159	0.733719	0.722631	0.566367	0.737505	0.75979	0.776071	0.714139	0.752001	0.758762	0.755193	0.717601	0.64696	0.65145	0.608665	0.6541	0.684282	0.673139
7	0.759195	0.718141	0.732583	0.76574	0.760601	0.713219	1	0.733395	0.727661	0.700076	0.7295	0.648367	0.767958	0.694288	0.699048	0.725389	0.691584	0.690177	0.713111	0.7328	0.722901	0.707053	0.713923	0.66773	0.699048	0.727769	0.721116	0.697371	0.709	0.661835	0.592492	0.713382	0.759628	0.76931	0.576644	0.80317	0.710839	0.745294	0.716897	0.742968	0.707702	0.739777	0.718574	0.663728	0.664647	0.597252	0.707432	0.647068	0.676114
8	0.782183	0.768066	0.766605	0.763414	0.759574	0.768174	0.733395	1	0.726039	0.726147	0.756112	0.678007	0.777369	0.741129	0.746809	0.74735	0.742536	0.758005	0.75238	0.747079	0.730907	0.710353	0.666811	0.686283	0.699968	0.77699	0.773367	0.75119	0.770932	0.656696	0.569234	0.722685	0.792568	0.769797	0.587787	0.748594	0.71468	0.785374	0.73042	0.812473	0.722198	0.767417	0.711975	0.644364	0.646041	0.587192	0.64815	0.667514	0.658048
9	0.702564	0.688068	0.724903	0.723659	0.716897	0.739236	0.727661	0.726039	1	0.667893	0.746809	0.671354	0.729122	0.696614	0.69564	0.680766	0.691854	0.685472	0.714355	0.739669	0.721062	0.738749	0.650151	0.668109	0.710244	0.708081	0.722469	0.714842	0.690448	0.629976	0.591357	0.693152	0.722847	0.71614	0.593736	0.724362	0.705971	0.730636	0.719115	0.73069	0.703537	0.743996	0.704998	0.649773	0.65172	0.599524	0.65053	0.683254	0.666486
10	0.704241	0.730744	0.717763	0.721279	0.766335	0.682226	0.700076	0.726147	0.667893	1	0.713328	0.727553	0.721225	0.694505	0.697696	0.701752	0.69153	0.730744	0.706512	0.696398	0.705971	0.69445	0.615048	0.612181	0.644093	0.711705	0.708135	0.715978	0.735612	0.665675	0.622512	0.709487	0.723496	0.691205	0.561229	0.712841	0.663836	0.697101	0.673139	0.733827	0.697101	0.718845	0.690556	0.615805	0.618131	0.557659	0.616238	0.649232	0.59709
11	0.735017	0.746268	0.726958	0.724686	0.734585	0.730798	0.7295	0.756112	0.746809	0.713328	1	0.678494	0.764063	0.735504	0.73399	0.710623	0.737181	0.72209	0.760547	0.720576	0.741833	0.738749	0.66654	0.676709	0.706566	0.765037	0.756761	0.736748	0.737722	0.662916	0.578754	0.680495	0.741346	0.733719	0.56177	0.726255	0.699318	0.735666	0.71733	0.765361	0.705971	0.757627	0.703537	0.66865	0.672436	0.586975	0.641119	0.681685	0.659942
12	0.637549	0.661781	0.671571	0.682551	0.686608	0.641605	0.648367	0.678007	0.671354	0.727553	0.678494	1	0.65291	0.630463	0.634844	0.653938	0.627434	0.659022	0.668866	0.658373	0.671841	0.665621	0.577942	0.579619	0.621863	0.664701	0.661835	0.654911	0.666108	0.593087	0.642795	0.654965	0.659184	0.634952	0.618563	0.650314	0.628245	0.664431	0.667514	0.662105	0.664323	0.689745	0.706404	0.575508	0.578051	0.459595	0.589626	0.588382	0.560526
13	0.723875	0.752813	0.759682	0.757843	0.775801	0.748918	0.767958	0.777369	0.729122	0.721225	0.764063	0.65291	1	0.752109	0.757789	0.735991	0.747728	0.729662	0.738533	0.736694	0.749243	0.715707	0.677358	0.69061	0.713382	0.743726	0.755301	0.761521	0.737073	0.659942	0.612019	0.701374	0.767309	0.733936	0.576266	0.778289	0.719494	0.768715	0.745402	0.775151	0.719872	0.755138	0.72209	0.657183	0.66124	0.621214	0.680117	0.688771	0.696506
14	0.71468	0.724794	0.707648	0.709163	0.716411	0.715978	0.694288	0.741129	0.696614	0.694505	0.735504	0.630463	0.752109	1	0.965653	0.722631	0.962084	0.742968	0.729446	0.710839	0.731339	0.687257	0.689745	0.692233	0.704511	0.74908	0.746755	0.695478	0.772068	0.592222	0.584758	0.729554	0.742373	0.712895	0.599578	0.750974	0.727986	0.756274	0.722306	0.786943	0.705376	0.714518	0.696289	0.651828	0.654208	0.598226	0.663025	0.672707	0.656264
15	0.71587	0.73161	0.7123	0.708784	0.713544	0.720792	0.699048	0.746809	0.69564	0.697696	0.73399	0.634844	0.757789	0.965653	1	0.727986	0.966789	0.74973	0.73042	0.709325	0.735883	0.690069	0.694775	0.698507	0.709379	0.754814	0.752975	0.692882	0.775476	0.596062	0.585894	0.727986	0.74048	0.71706	0.600335	0.751298	0.732746	0.76309	0.719548	0.794245	0.70489	0.71495	0.695154	0.654695	0.658319	0.596116	0.666162	0.671625	0.662051
16	0.732421	0.768877	0.742103	0.722036	0.745889	0.726796	0.725389	0.74735	0.680766	0.701752	0.710623	0.653938	0.735991	0.722631	0.727986	1	0.723605	0.811229	0.716843	0.69391	0.713544	0.678981	0.682984	0.671138	0.670381	0.77169	0.773204	0.690177	0.737938	0.610883	0.583838	0.703375	0.724308	0.741995	0.557334	0.738425	0.722901	0.764496	0.712895	0.75476	0.696019	0.719115	0.71706	0.620348	0.623161	0.568531	0.659725	0.611694	0.641227
17	0.715816	0.720738	0.710244	0.700346	0.705431	0.708784	0.691584	0.742536	0.691854	0.69153	0.737181	0.627434	0.747728	0.962084	0.966789	0.723605	1	0.747891	0.734368	0.705809	0.727932	0.682767	0.69153	0.69564	0.698345	0.750541	0.751839	0.690394	0.778559	0.59352	0.58108	0.721765	0.732096	0.714463	0.602174	0.745402	0.71852	0.748594	0.711651	0.79008	0.696019	0.707486	0.689474	0.654208	0.655398	0.598713	0.65886	0.670651	0.650801
18	0.700238	0.780344	0.727012	0.700941	0.732096	0.723713	0.690177	0.758005	0.685472	0.730744	0.72209	0.659022	0.729662	0.742968	0.74973	0.811229	0.747891	1	0.703429	0.704078	0.68704	0.658535	0.628732	0.665891	0.663241	0.802899	0.771257	0.712949	0.724578	0.580593	0.563392	0.738587	0.754273	0.707053	0.553007	0.742752	0.690286	0.730636	0.699427	0.80609	0.66746	0.696776	0.685201	0.629003	0.630355	0.571073	0.603527	0.650746	0.629327
19	0.783373	0.730474	0.724849	0.725281	0.737776	0.721333	0.713111	0.75238	0.714355	0.706512	0.760547	0.668866	0.738533	0.729446	0.73042	0.716843	0.734368	0.703429	1	0.703916	0.750703	0.728689	0.681361	0.693585	0.700508	0.770013	0.756977	0.721116	0.755355	0.655831	0.623756	0.695208	0.744699	0.786402	0.591032	0.71257	0.688555	0.752488	0.704511	0.757572	0.714896	0.750433	0.709271	0.63809	0.641173	0.600606	0.671408	0.67341	0.674546
20	0.707973	0.693964	0.739074	0.733881	0.739453	0.752704	0.7328	0.747079	0.739669	0.696398	0.720576	0.658373	0.736694	0.710839	0.709325	0.69391	0.705809	0.704078	0.703916	1	0.719277	0.748918	0.692179	0.680063	0.734693	0.706296	0.713923	0.729013	0.713003	0.649448	0.581783	0.698291	0.734585	0.707648	0.592168	0.730474	0.732962	0.73691	0.70781	0.73572	0.705106	0.748269	0.691367	0.639388	0.64312	0.612073	0.682767	0.705431	0.677034
21	0.715221	0.729608	0.722793	0.756437	0.741183	0.741887	0.722901	0.730907	0.721062	0.705971	0.741833	0.671841	0.749243	0.731339	0.735883	0.713544	0.727932	0.68704	0.750703	0.719277	1	0.795381	0.755788	0.670597	0.71587	0.750649	0.75092	0.70846	0.711597	0.64312	0.611694	0.696344	0.726579	0.734044	0.570262	0.727661	0.717438	0.748864	0.709974	0.733936	0.71614	0.745727	0.713219	0.645716	0.651017	0.601255	0.67487	0.694613	0.652369
22	0.695316	0.69034	0.70159	0.729717	0.715707	0.727337	0.707053	0.710353	0.738749	0.69445	0.738749	0.665621	0.715707	0.687257	0.690069	0.678981	0.682767	0.658535	0.728689	0.748918	0.795381	1	0.723064	0.665188	0.732313	0.709487	0.715816	0.713544	0.679035	0.668974	0.569613	0.66746	0.688987	0.705485	0.567449	0.686932	0.703483	0.703159	0.680928	0.693423	0.711651	0.749459	0.687581	0.641173	0.646798	0.594548	0.67368	0.712787	0.663079
23	0.68082	0.644093	0.645392	0.693315	0.663403	0.667406	0.713923	0.666811	0.650151	0.615048	0.66654	0.577942	0.677358	0.689745	0.694775	0.682984	0.69153	0.628732	0.681361	0.692179	0.755788	0.723064	1	0.694775	0.714896	0.663025	0.663457	0.620673	0.679846	0.628949	0.570749	0.62408	0.677142	0.690448	0.575508	0.671733	0.718953	0.687473	0.63928	0.678007	0.666811	0.665945	0.642795	0.660645	0.664864	0.622836	0.740264	0.648204	0.683092
24	0.686986	0.668542	0.659833	0.664323	0.655128	0.680982	0.66773	0.686283	0.668109	0.612181	0.676709	0.579619	0.69061	0.692233	0.698507	0.671138	0.69564	0.665891	0.693585	0.680063	0.670597	0.665188	0.694775	1	0.761467	0.682984	0.691367	0.655452	0.699805	0.660699	0.549762	0.643174	0.686932	0.695911	0.577185	0.667622	0.701374	0.702834	0.655831	0.701644	0.658535	0.675952	0.62354	0.780614	0.778775	0.633384	0.656101	0.644905	0.792514
25	0.684985	0.677899	0.688825	0.690556	0.69061	0.714085	0.699048	0.699968	0.710244	0.644093	0.706566	0.621863	0.713382	0.704511	0.709379	0.670381	0.698345	0.663241	0.700508	0.734693	0.71587	0.732313	0.714896	0.761467	1	0.68347	0.701807	0.684174	0.682389	0.657021	0.552412	0.677629	0.695965	0.684498	0.583135	0.701536	0.727337	0.702023	0.683903	0.708405	0.671571	0.710785	0.663511	0.727661	0.728743	0.622512	0.673572	0.704727	0.736261
26	0.759898	0.831891	0.730582	0.723929	0.74643	0.754489	0.727769	0.77699	0.708081	0.711705	0.765037	0.664701	0.743726	0.74908	0.754814	0.77169	0.750541	0.802899	0.770013	0.706296	0.750649	0.709487	0.663025	0.682984	0.68347	1	0.834487	0.717763	0.745078	0.651558	0.58373	0.706999	0.744645	0.762603	0.558146	0.729717	0.726309	0.769364	0.72236	0.798788	0.722198	0.742265	0.726255	0.640091	0.642958	0.57751	0.647014	0.655182	0.638901
27	0.732854	0.80463	0.749405	0.732637	0.746646	0.760061	0.721116	0.773367	0.722469	0.708135	0.756761	0.661835	0.755301	0.746755	0.752975	0.773204	0.751839	0.771257	0.756977	0.713923	0.75092	0.715816	0.663457	0.691367	0.701807	0.834487	1	0.734801	0.729608	0.652423	0.591248	0.710299	0.725227	0.750595	0.562094	0.747945	0.715167	0.755138	0.71111	0.780831	0.73188	0.75741	0.716248	0.658427	0.661618	0.586326	0.658968	0.662322	0.655128
28	0.696776	0.738371	0.741616	0.727553	0.746322	0.72209	0.697371	0.75119	0.714842	0.715978	0.736748	0.654911	0.761521	0.695478	0.692882	0.690177	0.690394	0.712949	0.721116	0.729013	0.70846	0.713544	0.620673	0.655452	0.684174	0.717763	0.734801	1	0.725444	0.660861	0.585569	0.699102	0.725119	0.707702	0.574318	0.725011	0.673518	0.713328	0.69299	0.741995	0.710623	0.742049	0.689474	0.614939	0.617644	0.607962	0.628191	0.691476	0.644959
29	0.76098	0.728797	0.750865	0.723442	0.720035	0.70781	0.709	0.770932	0.690448	0.735612	0.737722	0.666108	0.737073	0.772068	0.775476	0.737938	0.778559	0.724578	0.755355	0.713003	0.711597	0.679035	0.679846	0.699805	0.682389	0.745078	0.729608	0.725444	1	0.639496	0.597036	0.706134	0.765524	0.750379	0.614723	0.737559	0.701536	0.755355	0.698994	0.802088	0.710785	0.731772	0.688176	0.654965	0.657237	0.590599	0.656859	0.653235	0.671787
30	0.667081	0.640091	0.654587	0.629489	0.645878	0.650584	0.661835	0.656696	0.629976	0.665675	0.662916	0.593087	0.659942	0.592222	0.596062	0.610883	0.59352	0.580593	0.655831	0.649448	0.64312	0.668974	0.628949	0.660699	0.657021	0.651558	0.652423	0.660861	0.639496	1	0.548085	0.57064	0.609206	0.665134	0.512495	0.629057	0.644039	0.64312	0.619591	0.626947	0.657129	0.662971	0.635439	0.694288	0.694396	0.618834	0.617103	0.611478	0.682226
31	0.607421	0.59855	0.58757	0.612938	0.629435	0.599037	0.592492	0.569234	0.591357	0.622512	0.578754	0.642795	0.612019	0.584758	0.585894	0.583838	0.58108	0.563392	0.623756	0.581783	0.611694	0.569613	0.570749	0.549762	0.552412	0.58373	0.591248	0.585569	0.597036	0.548085	1	0.604987	0.59801	0.608449	0.685472	0.59947	0.579349	0.607962	0.59563	0.582324	0.592655	0.599145	0.635223	0.5	0.502055	0.568693	0.593141	0.574859	0.538674
32	0.741454	0.724254	0.7328	0.746376	0.790621	0.70159	0.713382	0.722685	0.693152	0.709487	0.680495	0.654965	0.701374	0.729554	0.727986	0.703375	0.721765	0.738587	0.695208	0.698291	0.696344	0.66746	0.62408	0.643174	0.677629	0.706999	0.710299	0.699102	0.706134	0.57064	0.604987	1	0.757627	0.734368	0.570803	0.787159	0.714734	0.763522	0.717438	0.753029	0.677845	0.698291	0.694721	0.600876	0.603202	0.619537	0.662971	0.681415	0.622187
33	0.790405	0.744537	0.760277	0.76958	0.779695	0.733719	0.759628	0.792568	0.722847	0.723496	0.741346	0.659184	0.767309	0.742373	0.74048	0.724308	0.732096	0.754273	0.744699	0.734585	0.726579	0.688987	0.677142	0.686932	0.695965	0.744645	0.725227	0.725119	0.765524	0.609206	0.59801	0.757627	1	0.773096	0.594602	0.785645	0.72063	0.775043	0.737127	0.829565	0.695208	0.758005	0.710731	0.67936	0.682767	0.598983	0.668271	0.697263	0.680387
34	0.884898	0.732042	0.729392	0.732205	0.741454	0.722631	0.76931	0.769797	0.71614	0.691205	0.733719	0.634952	0.733936	0.712895	0.71706	0.741995	0.714463	0.707053	0.786402	0.707648	0.734044	0.705485	0.690448	0.695911	0.684498	0.762603	0.750595	0.707702	0.750379	0.665134	0.608449	0.734368	0.773096	1	0.596225	0.745781	0.721225	0.835731	0.702834	0.768498	0.725119	0.743293	0.719926	0.661618	0.662484	0.620673	0.694072	0.665783	0.681631
35	0.587841	0.534833	0.603959	0.603905	0.535537	0.566367	0.576644	0.587787	0.593736	0.561229	0.56177	0.618563	0.576266	0.599578	0.600335	0.557334	0.602174	0.553007	0.591032	0.592168	0.570262	0.567449	0.575508	0.577185	0.583135	0.558146	0.562094	0.574318	0.614723	0.512495	0.685472	0.570803	0.594602	0.596225	1	0.567936	0.545056	0.580322	0.585569	0.578916	0.573723	0.602499	0.589031	0.54511	0.546679	0.609639	0.576915	0.590653	0.567071
36	0.722739	0.740318	0.780939	0.774124	0.795381	0.737505	0.80317	0.748594	0.724362	0.712841	0.726255	0.650314	0.778289	0.750974	0.751298	0.738425	0.745402	0.742752	0.71257	0.730474	0.727661	0.686932	0.671733	0.667622	0.701536	0.729717	0.747945	0.725011	0.737559	0.629057	0.59947	0.787159	0.785645	0.745781	0.567936	1	0.72923	0.771149	0.754381	0.784347	0.711543	0.74286	0.750541	0.661835	0.66481	0.620348	0.697047	0.678873	0.682713
37	0.707053	0.709325	0.700454	0.707594	0.722901	0.75979	0.710839	0.71468	0.705971	0.663836	0.699318	0.628245	0.719494	0.727986	0.732746	0.722901	0.71852	0.690286	0.688555	0.732962	0.717438	0.703483	0.718953	0.701374	0.727337	0.726309	0.715167	0.673518	0.701536	0.644039	0.579349	0.714734	0.72063	0.721225	0.545056	0.72923	1	0.843628	0.726579	0.737505	0.698669	0.690772	0.691205	0.662754	0.666973	0.601417	0.694342	0.670922	0.682497
38	0.80106	0.751514	0.751623	0.751785	0.76428	0.776071	0.745294	0.785374	0.730636	0.697101	0.735666	0.664431	0.768715	0.756274	0.76309	0.764496	0.748594	0.730636	0.752488	0.73691	0.748864	0.703159	0.687473	0.702834	0.702023	0.769364	0.755138	0.713328	0.755355	0.64312	0.607962	0.763522	0.775043	0.835731	0.580322	0.771149	0.843628	1	0.759033	0.78862	0.726742	0.746214	0.737235	0.643174	0.647717	0.609314	0.68228	0.66654	0.676709
39	0.717222	0.692449	0.737235	0.735829	0.722523	0.714139	0.716897	0.73042	0.719115	0.673139	0.71733	0.667514	0.745402	0.722306	0.719548	0.712895	0.711651	0.699427	0.704511	0.70781	0.709974	0.680928	0.63928	0.655831	0.683903	0.72236	0.71111	0.69299	0.698994	0.619591	0.59563	0.717438	0.737127	0.702834	0.585569	0.754381	0.726579	0.759033	1	0.723713	0.688933	0.721874	0.773745	0.617157	0.621106	0.619104	0.665296	0.65145	0.62619
40	0.773475	0.803224	0.76363	0.7381	0.760818	0.752001	0.742968	0.812473	0.73069	0.733827	0.765361	0.662105	0.775151	0.786943	0.794245	0.75476	0.79008	0.80609	0.757572	0.73572	0.733936	0.693423	0.678007	0.701644	0.708405	0.798788	0.780831	0.741995	0.802088	0.626947	0.582324	0.753029	0.829565	0.768498	0.578916	0.784347	0.737505	0.78862	0.723713	1	0.713219	0.738641	0.701266	0.671517	0.672544	0.586867	0.643931	0.726309	0.678494
41	0.702672	0.731015	0.729879	0.717492	0.70754	0.758762	0.707702	0.722198	0.703537	0.697101	0.705971	0.664323	0.719872	0.705376	0.70489	0.696019	0.696019	0.66746	0.714896	0.705106	0.71614	0.711651	0.666811	0.658535	0.671571	0.722198	0.73188	0.710623	0.710785	0.657129	0.592655	0.677845	0.695208	0.725119	0.573723	0.711543	0.698669	0.726742	0.688933	0.713219	1	0.748323	0.710785	0.645932	0.648475	0.586164	0.672328	0.643174	0.661618
42	0.734801	0.738858	0.776071	0.752488	0.748215	0.755193	0.739777	0.767417	0.743996	0.718845	0.757627	0.689745	0.755138	0.714518	0.71495	0.719115	0.707486	0.696776	0.750433	0.748269	0.745727	0.749459	0.665945	0.675952	0.710785	0.742265	0.75741	0.742049	0.731772	0.662971	0.599145	0.698291	0.758005	0.743293	0.602499	0.74286	0.690772	0.746214	0.721874	0.738641	0.748323	1	0.766605	0.649124	0.653451	0.59617	0.674383	0.6832	0.664052
43	0.709325	0.717006	0.740805	0.724849	0.741292	0.717601	0.718574	0.711975	0.704998	0.690556	0.703537	0.706404	0.72209	0.696289	0.695154	0.71706	0.689474	0.685201	0.709271	0.691367	0.713219	0.687581	0.642795	0.62354	0.663511	0.726255	0.716248	0.689474	0.688176	0.635439	0.635223	0.694721	0.710731	0.719926	0.589031	0.750541	0.691205	0.737235	0.773745	0.701266	0.710785	0.766605	1	0.606285	0.610342	0.578321	0.655939	0.622296	0.603256
44	0.643066	0.62619	0.639225	0.612289	0.613425	0.64696	0.663728	0.644364	0.649773	0.615805	0.66865	0.575508	0.657183	0.651828	0.654695	0.620348	0.654208	0.629003	0.63809	0.639388	0.645716	0.641173	0.660645	0.780614	0.727661	0.640091	0.658427	0.614939	0.654965	0.694288	0.5	0.600876	0.67936	0.661618	0.54511	0.661835	0.662754	0.643174	0.617157	0.671517	0.645932	0.649124	0.606285	1	0.972901	0.61878	0.630138	0.636629	0.781967
45	0.643931	0.627434	0.639983	0.615426	0.616238	0.65145	0.664647	0.646041	0.65172	0.618131	0.672436	0.578051	0.66124	0.654208	0.658319	0.623161	0.655398	0.630355	0.641173	0.64312	0.651017	0.646798	0.664864	0.778775	0.728743	0.642958	0.661618	0.617644	0.657237	0.694396	0.502055	0.603202	0.682767	0.662484	0.546679	0.66481	0.666973	0.647717	0.621106	0.672544	0.648475	0.653451	0.610342	0.972901	1	0.619104	0.631166	0.640361	0.781804
46	0.61521	0.566584	0.616508	0.596765	0.58638	0.608665	0.597252	0.587192	0.599524	0.557659	0.586975	0.459595	0.621214	0.598226	0.596116	0.568531	0.598713	0.571073	0.600606	0.612073	0.601255	0.594548	0.622836	0.633384	0.622512	0.57751	0.586326	0.607962	0.590599	0.618834	0.568693	0.619537	0.598983	0.620673	0.609639	0.620348	0.601417	0.609314	0.619104	0.586867	0.586164	0.59617	0.578321	0.61878	0.619104	1	0.641227	0.662971	0.64431
47	0.673356	0.630896	0.681685	0.694559	0.670868	0.6541	0.707432	0.64815	0.65053	0.616238	0.641119	0.589626	0.680117	0.663025	0.666162	0.659725	0.65886	0.603527	0.671408	0.682767	0.67487	0.67368	0.740264	0.656101	0.673572	0.647014	0.658968	0.628191	0.656859	0.617103	0.593141	0.662971	0.668271	0.694072	0.576915	0.697047	0.694342	0.68228	0.665296	0.643931	0.672328	0.674383	0.655939	0.630138	0.631166	0.641227	1	0.639712	0.671625
48	0.648204	0.656101	0.668812	0.646419	0.671733	0.684282	0.647068	0.667514	0.683254	0.649232	0.681685	0.588382	0.688771	0.672707	0.671625	0.611694	0.670651	0.650746	0.67341	0.705431	0.694613	0.712787	0.648204	0.644905	0.704727	0.655182	0.662322	0.691476	0.653235	0.611478	0.574859	0.681415	0.697263	0.665783	0.590653	0.678873	0.670922	0.66654	0.65145	0.726309	0.643174	0.6832	0.622296	0.636629	0.640361	0.662971	0.639712	1	0.65675
49	0.654154	0.631004	0.660537	0.640632	0.655506	0.673139	0.676114	0.658048	0.666486	0.59709	0.659942	0.560526	0.696506	0.656264	0.662051	0.641227	0.650801	0.629327	0.674546	0.677034	0.652369	0.663079	0.683092	0.792514	0.736261	0.638901	0.655128	0.644959	0.671787	0.682226	0.538674	0.622187	0.680387	0.681631	0.567071	0.682713	0.682497	0.676709	0.62619	0.678494	0.661618	0.664052	0.603256	0.781967	0.781804	0.64431	0.671625	0.65675	1
50	0.653343	0.620511	0.666595	0.639063	0.65794	0.674059	0.673302	0.650314	0.660482	0.59801	0.655074	0.560472	0.696289	0.657832	0.660861	0.641714	0.652153	0.624243	0.671733	0.677737	0.650692	0.662213	0.688879	0.789431	0.72923	0.630625	0.652477	0.639658	0.666486	0.675519	0.545435	0.622674	0.682064	0.680982	0.564691	0.682172	0.685526	0.676547	0.628949	0.667839	0.663566	0.664161	0.602228	0.780614	0.780452	0.647826	0.675141	0.653721	0.892146
51	0.611532	0.558633	0.610504	0.592763	0.592763	0.604608	0.600552	0.577131	0.598118	0.529857	0.584704	0.472955	0.61786	0.608665	0.599145	0.566151	0.600606	0.549275	0.60185	0.610288	0.60569	0.600444	0.631545	0.623594	0.62354	0.56799	0.579403	0.611261	0.587246	0.625595	0.558092	0.620727	0.601201	0.628029	0.59709	0.619212	0.608178	0.61018	0.616724	0.584109	0.593466	0.596603	0.579781	0.625703	0.626893	0.864182	0.65145	0.693693	0.650314
52	0.716573	0.740967	0.756166	0.795002	0.801222	0.743834	0.775638	0.747512	0.735937	0.740588	0.730149	0.697804	0.755625	0.730041	0.729554	0.731123	0.721711	0.727553	0.722198	0.745565	0.767958	0.74378	0.680495	0.649502	0.700563	0.746051	0.746106	0.717276	0.704727	0.632897	0.609639	0.784509	0.735829	0.720846	0.559768	0.7791	0.741238	0.766064	0.753299	0.741183	0.712138	0.741346	0.735234	0.620781	0.624892	0.585461	0.691313	0.67579	0.636251
53	0.718682	0.70965	0.72474	0.702997	0.707919	0.707594	0.691205	0.731177	0.714355	0.688284	0.728689	0.634466	0.732042	0.728689	0.732691	0.678061	0.730961	0.709325	0.726525	0.714626	0.729176	0.716465	0.648475	0.658752	0.70846	0.715816	0.713706	0.715545	0.714139	0.608449	0.601363	0.729176	0.762711	0.717438	0.624784	0.731826	0.678656	0.730961	0.709595	0.811013	0.680495	0.724254	0.674546	0.643553	0.647447	0.637332	0.639712	0.825725	0.659942
54	0.762278	0.747241	0.754976	0.731772	0.724849	0.733773	0.736045	0.791703	0.730961	0.726688	0.766064	0.662754	0.804738	0.787213	0.795543	0.749351	0.791108	0.764929	0.742482	0.732367	0.742968	0.712084	0.673193	0.705322	0.729717	0.768553	0.756274	0.728743	0.785645	0.628083	0.586489	0.70873	0.800682	0.754111	0.620348	0.749405	0.727607	0.762981	0.740913	0.822209	0.70397	0.754652	0.694288	0.701644	0.703537	0.60569	0.661456	0.699589	0.682497
55	0.745457	0.755896	0.739777	0.726688	0.718736	0.737019	0.727769	0.774448	0.739939	0.714301	0.767633	0.672003	0.759736	0.743672	0.748486	0.730149	0.745835	0.755138	0.728959	0.739723	0.729771	0.726471	0.669245	0.708946	0.721982	0.756869	0.753786	0.737938	0.784779	0.624513	0.579944	0.7123	0.776666	0.738966	0.601904	0.735396	0.722144	0.749838	0.72566	0.806577	0.704565	0.754327	0.686121	0.687581	0.690448	0.599578	0.654641	0.707702	0.687527
56	0.769202	0.815232	0.703754	0.737397	0.75833	0.729284	0.730961	0.755896	0.701049	0.734855	0.754543	0.652369	0.776071	0.723767	0.728256	0.74405	0.72566	0.734639	0.750433	0.711651	0.744267	0.712516	0.662916	0.676331	0.699481	0.797112	0.768498	0.727553	0.733719	0.660915	0.603418	0.686391	0.748269	0.761683	0.559282	0.704078	0.710623	0.746646	0.714247	0.772285	0.708081	0.735342	0.699859	0.646257	0.649773	0.595846	0.642363	0.679143	0.649178
57	0.734422	0.701266	0.739128	0.720846	0.712408	0.718304	0.730961	0.763252	0.714139	0.710948	0.729608	0.662538	0.745943	0.735991	0.743672	0.704836	0.730907	0.703483	0.731988	0.725281	0.714842	0.710353	0.659076	0.679576	0.70278	0.731069	0.743077	0.708838	0.751677	0.652369	0.576969	0.690772	0.773853	0.745348	0.620024	0.729662	0.693315	0.745835	0.710948	0.761954	0.715545	0.79392	0.672869	0.666108	0.66773	0.600876	0.656264	0.690069	0.678494
58	0.710028	0.720738	0.704836	0.707432	0.714139	0.713652	0.692287	0.738641	0.693206	0.694126	0.733936	0.629381	0.751514	0.969926	0.963436	0.720305	0.961272	0.741995	0.72685	0.706675	0.729176	0.685688	0.686662	0.690286	0.701266	0.744158	0.74286	0.693315	0.770608	0.58995	0.583784	0.728364	0.739128	0.708784	0.598064	0.747025	0.726417	0.752975	0.720413	0.783157	0.704781	0.711705	0.694721	0.647609	0.652531	0.594872	0.661564	0.670164	0.65383
59	0.768769	0.810418	0.737451	0.749459	0.741833	0.747296	0.730961	0.805387	0.715383	0.720143	0.779965	0.672977	0.773204	0.762981	0.77077	0.766659	0.766497	0.794083	0.788674	0.714031	0.770608	0.723118	0.690556	0.694667	0.703159	0.83849	0.819126	0.731177	0.742806	0.657183	0.593412	0.713868	0.757627	0.777694	0.579619	0.72182	0.730203	0.76931	0.733286	0.813176	0.736965	0.751352	0.727391	0.668434	0.669407	0.59617	0.662754	0.665837	0.659347
60	0.737397	0.786835	0.759952	0.751244	0.788998	0.771473	0.720359	0.780128	0.743996	0.733449	0.768661	0.678224	0.784563	0.747836	0.751785	0.748107	0.74378	0.756328	0.730528	0.747133	0.746863	0.727986	0.648799	0.670164	0.71468	0.770878	0.77077	0.747458	0.758113	0.640091	0.613317	0.742752	0.779154	0.732962	0.563717	0.77077	0.731772	0.773367	0.736045	0.795759	0.731231	0.762603	0.72117	0.646582	0.650151	0.603202	0.649556	0.701103	0.667081
61	0.795056	0.762008	0.744807	0.725389	0.716681	0.71852	0.732096	0.794137	0.713003	0.737992	0.761305	0.658211	0.756977	0.759736	0.766768	0.739507	0.762819	0.765253	0.738479	0.713923	0.726904	0.692016	0.672058	0.692666	0.699913	0.768012	0.741346	0.711597	0.829565	0.618672	0.600389	0.715762	0.832756	0.77699	0.609206	0.738804	0.714247	0.762008	0.723388	0.852445	0.69326	0.740372	0.682334	0.700508	0.702347	0.593466	0.653884	0.698615	0.674708
62	0.760656	0.745943	0.734206	0.74735	0.758492	0.735558	0.747404	0.777802	0.720954	0.713111	0.760169	0.65529	0.796138	0.760385	0.765794	0.748486	0.758492	0.733719	0.741616	0.729608	0.737614	0.713382	0.684768	0.695586	0.724849	0.747566	0.75	0.724578	0.731664	0.625325	0.579781	0.729987	0.761142	0.755138	0.599578	0.759087	0.72236	0.767687	0.739831	0.789269	0.68439	0.73572	0.691854	0.663836	0.665945	0.598659	0.66151	0.681469	0.674546
63	0.739723	0.816043	0.734909	0.729068	0.761359	0.775584	0.732746	0.781534	0.723172	0.710839	0.753624	0.65767	0.762549	0.753299	0.757194	0.741616	0.750379	0.755788	0.730961	0.742373	0.743996	0.718141	0.664539	0.69445	0.716194	0.791649	0.775206	0.739344	0.740048	0.662213	0.57989	0.72474	0.748972	0.747782	0.55728	0.745186	0.741508	0.776395	0.7295	0.774556	0.719061	0.749351	0.723172	0.651287	0.654749	0.600876	0.655885	0.687419	0.664972
64	0.772826	0.805009	0.762224	0.73426	0.757681	0.747891	0.741995	0.810742	0.725876	0.732421	0.764929	0.657075	0.772393	0.789161	0.795814	0.755625	0.793001	0.808849	0.75952	0.732151	0.7328	0.689258	0.679468	0.701915	0.706621	0.800032	0.780939	0.739236	0.806253	0.62619	0.578808	0.751677	0.829781	0.769202	0.578537	0.783157	0.736856	0.789539	0.720684	0.970738	0.709271	0.733773	0.698507	0.671679	0.674113	0.588706	0.643282	0.727012	0.676385
65	0.696452	0.727823	0.721225	0.724686	0.801926	0.697804	0.728743	0.73545	0.685147	0.766822	0.708405	0.659401	0.7877	0.729771	0.726525	0.712678	0.720305	0.739885	0.678332	0.724199	0.690177	0.673302	0.622133	0.637278	0.678548	0.711164	0.714085	0.741183	0.713003	0.609693	0.590924	0.775314	0.756328	0.69153	0.53267	0.770013	0.718682	0.738263	0.716843	0.752542	0.674329	0.690286	0.686121	0.617157	0.620565	0.599686	0.636359	0.683579	0.650855
66	0.776936	0.771041	0.752164	0.783265	0.773529	0.746809	0.767417	0.782345	0.732259	0.764442	0.783048	0.713598	0.776936	0.743455	0.743672	0.739128	0.738371	0.735558	0.785428	0.742806	0.771906	0.748486	0.692179	0.692233	0.715275	0.788998	0.771636	0.740534	0.770608	0.661997	0.616075	0.714355	0.79219	0.775801	0.581675	0.752921	0.708297	0.762819	0.731826	0.788025	0.73691	0.786564	0.751244	0.668055	0.670922	0.58638	0.675303	0.67249	0.670381
67	0.624567	0.669245	0.632086	0.587192	0.606177	0.638468	0.621701	0.629598	0.586272	0.645121	0.632086	0.583297	0.604392	0.565394	0.565881	0.62884	0.563771	0.603473	0.62143	0.611424	0.600335	0.616346	0.600119	0.624838	0.590275	0.648853	0.637224	0.643282	0.621051	0.789918	0.531804	0.554035	0.606015	0.63928	0.515307	0.590329	0.622187	0.623702	0.563609	0.614669	0.664215	0.643823	0.600552	0.688176	0.685309	0.578321	0.587678	0.589409	0.628299
68	0.777153	0.785428	0.716032	0.737451	0.723929	0.733286	0.718736	0.783914	0.71587	0.71019	0.800357	0.675519	0.765091	0.774124	0.778126	0.739615	0.77818	0.758925	0.798626	0.704836	0.768823	0.725119	0.683254	0.697479	0.701482	0.81799	0.802196	0.713057	0.751082	0.677899	0.598605	0.677466	0.737397	0.759195	0.576536	0.709109	0.709163	0.750811	0.733341	0.789215	0.739507	0.742157	0.711489	0.682551	0.683795	0.589355	0.650476	0.653667	0.656047
69	0.756923	0.756437	0.718736	0.723118	0.705376	0.723713	0.705863	0.757194	0.685201	0.675682	0.770229	0.63836	0.754868	0.75503	0.762495	0.735558	0.760169	0.727823	0.777856	0.686337	0.742698	0.696019	0.69034	0.699427	0.677575	0.783589	0.762495	0.699751	0.746051	0.657021	0.601309	0.653072	0.731934	0.751136	0.590653	0.690935	0.68942	0.735234	0.72236	0.76336	0.737776	0.736207	0.709055	0.660212	0.661727	0.594007	0.663241	0.638198	0.658319
70	0.694991	0.746106	0.747458	0.712678	0.73691	0.727986	0.721008	0.731177	0.713706	0.723172	0.743996	0.671463	0.742698	0.725768	0.722415	0.725065	0.720954	0.74167	0.726904	0.717492	0.706621	0.708081	0.636305	0.677791	0.690015	0.751136	0.764171	0.741021	0.774881	0.630084	0.571289	0.722739	0.745294	0.711434	0.564691	0.751839	0.692666	0.720792	0.698723	0.782453	0.689637	0.742914	0.693855	0.661672	0.664106	0.569613	0.642958	0.675898	0.668812
71	0.715004	0.789756	0.738966	0.737884	0.736099	0.750487	0.705106	0.772501	0.71706	0.698453	0.751028	0.65529	0.756058	0.749405	0.750325	0.767633	0.744591	0.776558	0.742373	0.714247	0.742373	0.707432	0.661943	0.682821	0.698832	0.808254	0.799708	0.742536	0.759628	0.645283	0.576915	0.705809	0.742968	0.717222	0.571668	0.739128	0.711921	0.757572	0.729662	0.792568	0.700995	0.73691	0.711651	0.633384	0.636575	0.58373	0.640361	0.66362	0.643336
72	0.722523	0.737181	0.728473	0.712516	0.709866	0.73069	0.701752	0.779857	0.707648	0.696127	0.758546	0.655128	0.754489	0.790188	0.796354	0.752596	0.796949	0.775476	0.738695	0.704241	0.728094	0.682875	0.659996	0.679684	0.688825	0.805712	0.783048	0.692882	0.759249	0.638198	0.5701	0.696506	0.741616	0.729933	0.574913	0.751785	0.749946	0.773312	0.765415	0.809552	0.689312	0.717438	0.716465	0.662376	0.664972	0.583568	0.636791	0.661835	0.652856
73	0.732475	0.798842	0.747999	0.747241	0.754706	0.780614	0.712138	0.777531	0.742265	0.715924	0.780506	0.682389	0.770878	0.772934	0.777261	0.764171	0.768174	0.760006	0.762711	0.732691	0.774719	0.736207	0.675195	0.689312	0.716952	0.809985	0.814096	0.742752	0.759249	0.645716	0.602228	0.728418	0.739182	0.734855	0.565556	0.747891	0.745619	0.783643	0.749189	0.791378	0.733286	0.762386	0.728797	0.634249	0.637765	0.579673	0.655452	0.676114	0.655236
74	0.745078	0.747945	0.707486	0.718304	0.722306	0.718574	0.71495	0.753354	0.68055	0.692557	0.737884	0.627704	0.741021	0.908048	0.913295	0.743726	0.916973	0.720792	0.755138	0.697101	0.741995	0.696235	0.704619	0.678061	0.677899	0.767579	0.753462	0.689799	0.757789	0.63214	0.601093	0.70013	0.718736	0.741021	0.589842	0.72831	0.707486	0.751352	0.705809	0.77196	0.714193	0.724199	0.71706	0.625	0.628245	0.589085	0.67011	0.65199	0.628894
75	0.743942	0.732908	0.722955	0.710677	0.713977	0.725714	0.70397	0.765415	0.700076	0.702672	0.746051	0.645392	0.755301	0.786077	0.796354	0.761791	0.794732	0.774016	0.750108	0.700671	0.73188	0.684877	0.675411	0.693585	0.691908	0.804143	0.805874	0.688609	0.775476	0.633817	0.589463	0.719494	0.743455	0.748215	0.580863	0.745997	0.757843	0.78148	0.749675	0.801277	0.690556	0.720792	0.705485	0.651774	0.652261	0.594818	0.642849	0.661943	0.661781
76	0.76958	0.756869	0.745024	0.715329	0.72831	0.74973	0.720792	0.788133	0.721928	0.700346	0.761737	0.649286	0.754868	0.75	0.754219	0.745294	0.751947	0.764063	0.75119	0.724578	0.725876	0.706999	0.670543	0.696614	0.699697	0.768066	0.751406	0.726093	0.786348	0.632789	0.593087	0.704403	0.819288	0.759141	0.595954	0.743455	0.707702	0.766119	0.724091	0.83638	0.702293	0.759249	0.686067	0.675519	0.679251	0.597955	0.646744	0.701915	0.680928
77	0.748323	0.870132	0.730149	0.725065	0.751514	0.735342	0.727012	0.78386	0.687852	0.712624	0.752434	0.666757	0.738533	0.732583	0.740913	0.791919	0.738479	0.840707	0.765956	0.692666	0.738425	0.688014	0.658427	0.674113	0.670759	0.873648	0.836002	0.729987	0.729122	0.635547	0.589896	0.720846	0.744158	0.750216	0.543704	0.729554	0.713328	0.756383	0.701049	0.821181	0.716843	0.725011	0.71852	0.626569	0.626082	0.557821	0.635601	0.649178	0.622133
78	0.657508	0.679414	0.693693	0.675357	0.672815	0.720846	0.687852	0.671679	0.637711	0.653775	0.640415	0.614507	0.669245	0.621646	0.627001	0.675141	0.615588	0.62738	0.65199	0.681253	0.655831	0.666486	0.658535	0.676817	0.659455	0.661294	0.669786	0.654587	0.644256	0.723983	0.545327	0.628299	0.653505	0.674924	0.540783	0.670814	0.666811	0.666757	0.626893	0.660699	0.763144	0.691259	0.663566	0.678873	0.678711	0.600173	0.656588	0.610612	0.68704
79	0.71614	0.868509	0.709433	0.715491	0.773475	0.751244	0.714085	0.758276	0.692287	0.713057	0.73426	0.631707	0.757248	0.709271	0.712408	0.747999	0.711921	0.76482	0.719169	0.712246	0.714463	0.6918	0.651233	0.694937	0.691692	0.80555	0.783643	0.736586	0.703754	0.664106	0.588706	0.712678	0.731988	0.716411	0.526017	0.737289	0.714355	0.739669	0.693206	0.769797	0.711543	0.729284	0.70397	0.640524	0.642741	0.58968	0.628083	0.668596	0.65767
80	0.715221	0.726742	0.72474	0.722847	0.707919	0.762116	0.712949	0.721711	0.715058	0.693206	0.719981	0.652045	0.719926	0.702077	0.705593	0.686175	0.693639	0.66654	0.721279	0.714518	0.720954	0.725173	0.679522	0.676114	0.686553	0.724199	0.727337	0.714085	0.707702	0.663133	0.588977	0.678981	0.705106	0.736748	0.577185	0.705971	0.70251	0.721874	0.686013	0.721062	0.88809	0.750974	0.700563	0.659617	0.662051	0.606664	0.678494	0.665783	0.682064
81	0.738533	0.717114	0.741346	0.74378	0.803494	0.711218	0.743834	0.749459	0.711489	0.763198	0.724794	0.674329	0.747241	0.756815	0.756707	0.720792	0.746538	0.760601	0.720251	0.714031	0.71971	0.696884	0.648691	0.658968	0.685904	0.727715	0.741075	0.723388	0.738154	0.600984	0.596874	0.84087	0.766768	0.753029	0.567233	0.801385	0.695316	0.740913	0.694721	0.769851	0.696884	0.730852	0.717601	0.646257	0.648961	0.584055	0.638793	0.68466	0.654641
82	0.72182	0.73518	0.785645	0.75833	0.786402	0.749297	0.766335	0.758979	0.736802	0.738804	0.739885	0.672598	0.793109	0.746484	0.748918	0.747187	0.741508	0.763901	0.717925	0.76812	0.729771	0.705647	0.674816	0.683038	0.713544	0.730312	0.745619	0.738317	0.739074	0.629652	0.607205	0.747079	0.78148	0.735883	0.590978	0.801763	0.721495	0.769905	0.7295	0.782345	0.708946	0.762981	0.733449	0.657183	0.660537	0.620943	0.686662	0.686553	0.683633
83	0.694667	0.717006	0.720738	0.713868	0.75238	0.737559	0.68823	0.705052	0.704241	0.741238	0.689204	0.657994	0.716302	0.692503	0.6951	0.712084	0.68704	0.717222	0.701807	0.743455	0.720846	0.715058	0.679684	0.646906	0.699318	0.706945	0.705917	0.698669	0.682659	0.622891	0.606231	0.744807	0.712192	0.697155	0.539972	0.737884	0.753949	0.752975	0.690935	0.715167	0.696127	0.711218	0.701807	0.609909	0.613046	0.618347	0.688609	0.686878	0.644851
84	0.733827	0.680495	0.733773	0.727607	0.723929	0.709974	0.869483	0.733881	0.711597	0.664323	0.715978	0.612776	0.75833	0.706621	0.707486	0.687527	0.705701	0.698723	0.686553	0.733341	0.691421	0.678765	0.691638	0.696776	0.723875	0.699805	0.710353	0.708838	0.713111	0.652423	0.576644	0.713544	0.766443	0.745997	0.585407	0.790837	0.702888	0.737938	0.72236	0.754111	0.683579	0.718682	0.696939	0.681848	0.683362	0.626406	0.677034	0.668758	0.694883
85	0.726417	0.759466	0.734044	0.792244	0.852823	0.708351	0.758979	0.727228	0.695045	0.75714	0.718304	0.673356	0.754543	0.712624	0.710623	0.719494	0.701698	0.70397	0.717384	0.713382	0.726417	0.698886	0.646906	0.643715	0.686986	0.732908	0.725822	0.716681	0.695478	0.634628	0.63571	0.798788	0.746592	0.728202	0.548356	0.780885	0.712895	0.741562	0.726039	0.735775	0.686824	0.720738	0.716897	0.61429	0.616887	0.611099	0.692287	0.667135	0.632572
86	0.694721	0.712192	0.751136	0.732962	0.74021	0.708351	0.73545	0.726309	0.704349	0.751785	0.722306	0.667298	0.737668	0.733178	0.739128	0.720359	0.731934	0.777802	0.687852	0.709704	0.702131	0.681415	0.639063	0.654046	0.675465	0.72236	0.727878	0.709758	0.727661	0.581188	0.560093	0.764009	0.745078	0.718628	0.550465	0.786348	0.705647	0.73518	0.723605	0.757194	0.701266	0.720413	0.710515	0.636467	0.638576	0.586975	0.650151	0.662916	0.646636
87	0.705322	0.741724	0.728148	0.728689	0.796463	0.700508	0.774178	0.726688	0.696884	0.733557	0.708514	0.646419	0.791973	0.715113	0.713868	0.697966	0.706458	0.746484	0.664106	0.735396	0.678061	0.668866	0.607746	0.638955	0.666324	0.702997	0.728581	0.767687	0.704295	0.615697	0.579565	0.776666	0.760439	0.709595	0.522447	0.793974	0.708081	0.737073	0.703105	0.758817	0.684174	0.701969	0.681631	0.629922	0.630842	0.607421	0.640848	0.680712	0.64669
88	0.749351	0.727066	0.745781	0.777964	0.768607	0.726471	0.77883	0.748702	0.714247	0.719656	0.739074	0.675465	0.780506	0.719169	0.722955	0.765091	0.713868	0.693423	0.733232	0.726417	0.749189	0.705971	0.709433	0.66627	0.690177	0.735288	0.727932	0.699751	0.722793	0.643498	0.611315	0.714896	0.76363	0.756923	0.565177	0.769797	0.744591	0.783752	0.750649	0.737289	0.729176	0.727769	0.740534	0.64074	0.643985	0.600444	0.715437	0.636251	0.656804
89	0.731934	0.749892	0.780074	0.748053	0.785212	0.746755	0.78386	0.753516	0.716248	0.74405	0.73664	0.666703	0.773204	0.730095	0.729771	0.756869	0.722901	0.75622	0.714085	0.742644	0.705485	0.676277	0.650584	0.674113	0.696668	0.744212	0.759574	0.721765	0.731069	0.626352	0.610937	0.744104	0.789269	0.757302	0.573615	0.80198	0.731988	0.776179	0.717222	0.773691	0.707594	0.754219	0.740426	0.651774	0.653505	0.600822	0.683741	0.64788	0.664269
90	0.743293	0.780182	0.768931	0.783319	0.849362	0.747728	0.760764	0.764983	0.731826	0.751298	0.746268	0.663836	0.786132	0.718845	0.71852	0.73518	0.706999	0.744483	0.732205	0.741508	0.728905	0.711975	0.656047	0.667135	0.696127	0.74497	0.747079	0.76839	0.729662	0.644148	0.621646	0.769851	0.793866	0.74854	0.550519	0.798897	0.714247	0.762008	0.721603	0.780777	0.702618	0.753894	0.725065	0.630301	0.633654	0.600119	0.663566	0.69061	0.668325
91	0.681631	0.731447	0.718628	0.698291	0.7791	0.698832	0.751514	0.70754	0.688014	0.737776	0.703537	0.631815	0.744645	0.682929	0.684444	0.673572	0.678819	0.736802	0.675465	0.700617	0.673734	0.66627	0.626839	0.652423	0.684282	0.698669	0.705052	0.722469	0.683524	0.638414	0.604284	0.764496	0.733773	0.699048	0.532399	0.777045	0.6918	0.701049	0.667676	0.749946	0.66032	0.692882	0.673572	0.641443	0.643228	0.609693	0.619212	0.682605	0.669624
92	0.679251	0.707865	0.682551	0.696776	0.725065	0.697588	0.673788	0.679197	0.665405	0.734476	0.661564	0.652531	0.677412	0.654316	0.657399	0.693206	0.650909	0.700563	0.676926	0.702726	0.70132	0.686608	0.673248	0.619753	0.668055	0.693477	0.678494	0.665837	0.64907	0.623864	0.590762	0.734855	0.682875	0.685796	0.510223	0.695532	0.734044	0.719764	0.656642	0.688879	0.671571	0.66746	0.685039	0.60899	0.610937	0.610342	0.698615	0.654262	0.609098
93	0.616238	0.620024	0.658643	0.629219	0.655506	0.654316	0.657237	0.632248	0.665891	0.65437	0.626839	0.707053	0.650043	0.637927	0.63571	0.627272	0.627001	0.653938	0.599145	0.685796	0.629814	0.642471	0.651017	0.620943	0.662916	0.631004	0.629003	0.622512	0.639225	0.594548	0.608449	0.674816	0.672707	0.612505	0.588273	0.687852	0.695424	0.661132	0.657562	0.680063	0.619807	0.636034	0.678494	0.617806	0.620457	0.547977	0.641173	0.626244	0.627596
94	0.7381	0.755896	0.738263	0.78267	0.83757	0.72063	0.752488	0.739399	0.709163	0.75384	0.730636	0.67579	0.766714	0.730257	0.726742	0.729338	0.719331	0.717006	0.741562	0.724362	0.748377	0.717384	0.664756	0.670489	0.700833	0.743239	0.741129	0.723118	0.726958	0.631437	0.650314	0.780182	0.76071	0.737722	0.563122	0.770229	0.7328	0.759466	0.721279	0.754922	0.703051	0.74259	0.727012	0.623918	0.62857	0.589139	0.68228	0.681145	0.653667
95	0.73399	0.734152	0.765199	0.775043	0.792568	0.731447	0.762981	0.765632	0.733881	0.768985	0.745943	0.699697	0.773421	0.745186	0.745186	0.735071	0.737559	0.75357	0.737289	0.740426	0.747945	0.728364	0.666595	0.663944	0.703105	0.742157	0.759952	0.746106	0.726147	0.61759	0.607096	0.809985	0.773096	0.755301	0.573615	0.782399	0.713165	0.759087	0.724308	0.774448	0.713382	0.759466	0.722523	0.638252	0.642958	0.595197	0.684119	0.699481	0.657453
96	0.771636	0.793434	0.776882	0.771906	0.814582	0.753949	0.768823	0.771041	0.712029	0.72593	0.740534	0.686013	0.756653	0.726525	0.725389	0.749026	0.71706	0.752975	0.769851	0.729284	0.733827	0.699481	0.663241	0.652748	0.675952	0.781372	0.770662	0.733665	0.73188	0.650043	0.599686	0.765578	0.83135	0.780885	0.547761	0.795219	0.73042	0.786132	0.725714	0.792839	0.738371	0.774773	0.76455	0.641497	0.643444	0.584595	0.683849	0.655993	0.649719
97	0.7209	0.773529	0.72474	0.780669	0.844223	0.71495	0.734531	0.741346	0.69802	0.765794	0.729554	0.690664	0.754003	0.730798	0.729284	0.733881	0.72117	0.740751	0.724091	0.718574	0.733719	0.706458	0.64788	0.640794	0.672761	0.742752	0.755138	0.732637	0.702834	0.62262	0.629435	0.801114	0.733611	0.708946	0.539106	0.780182	0.716411	0.744321	0.709812	0.750865	0.699913	0.720305	0.719926	0.603364	0.604987	0.580971	0.652261	0.670543	0.627055
98	0.733665	0.746538	0.731556	0.763901	0.858395	0.705539	0.748161	0.730149	0.693098	0.760169	0.709487	0.692666	0.729176	0.717492	0.717384	0.741616	0.707756	0.736965	0.726633	0.707161	0.716194	0.696939	0.643012	0.6455	0.664972	0.726417	0.739128	0.708297	0.715491	0.59974	0.60304	0.806685	0.748323	0.733936	0.527964	0.780885	0.712084	0.737938	0.684714	0.750108	0.706999	0.725444	0.720576	0.611694	0.614669	0.568315	0.671354	0.656913	0.649719
99	0.621538	0.596116	0.583351	0.606015	0.618347	0.569126	0.586597	0.572263	0.602986	0.639496	0.590329	0.650855	0.57037	0.576266	0.574102	0.581296	0.576049	0.590437	0.61045	0.594223	0.597198	0.582865	0.549329	0.522826	0.545543	0.586326	0.571614	0.588003	0.582107	0.499189	0.705701	0.628191	0.59801	0.619267	0.673302	0.570749	0.554305	0.59325	0.591952	0.575617	0.581242	0.60423	0.624675	0.516551	0.51839	0.584433	0.577618	0.604717	0.509249
100	0.738479	0.772717	0.75979	0.78148	0.788079	0.75595	0.759249	0.762441	0.743996	0.751082	0.746322	0.736586	0.761467	0.746484	0.747782	0.755788	0.740534	0.738046	0.73188	0.754219	0.772068	0.737343	0.686553	0.665242	0.706512	0.769148	0.769743	0.718574	0.740318	0.656588	0.628678	0.747512	0.758222	0.743563	0.577239	0.775368	0.754598	0.788566	0.747187	0.768985	0.742968	0.761575	0.76839	0.649394	0.653289	0.568693	0.695857	0.66362	0.651882
101	0.739453	0.76482	0.754381	0.795922	0.83849	0.72474	0.750541	0.76601	0.710028	0.726796	0.732962	0.658211	0.779424	0.72301	0.726579	0.722793	0.719656	0.722793	0.719872	0.717492	0.732962	0.688068	0.652099	0.6627	0.687257	0.737668	0.739777	0.738046	0.730474	0.625216	0.640794	0.809011	0.763198	0.722955	0.574535	0.803602	0.706566	0.766227	0.734152	0.767309	0.679684	0.734585	0.718628	0.617265	0.620457	0.611748	0.674546	0.673788	0.641335
102	0.636683	0.650043	0.68558	0.690772	0.685796	0.678765	0.670705	0.68823	0.701049	0.686013	0.682659	0.718466	0.70132	0.670327	0.673193	0.654479	0.666649	0.687581	0.65437	0.697642	0.683633	0.681415	0.621863	0.624351	0.669569	0.666811	0.669245	0.654749	0.66243	0.568206	0.617373	0.693801	0.68109	0.632248	0.608341	0.695695	0.685147	0.683092	0.716465	0.688933	0.635331	0.67844	0.70635	0.599254	0.601796	0.559606	0.635277	0.648367	0.617914
103	0.749567	0.749675	0.769093	0.781264	0.800465	0.74524	0.820965	0.758492	0.735071	0.721928	0.740372	0.688068	0.773529	0.723172	0.727066	0.759141	0.720359	0.721928	0.743509	0.752434	0.760169	0.725173	0.685526	0.658157	0.696993	0.757518	0.751028	0.716357	0.730528	0.660969	0.629543	0.751839	0.766335	0.75476	0.572317	0.789377	0.737289	0.782129	0.752001	0.758492	0.710839	0.761305	0.756166	0.633113	0.63717	0.587354	0.704944	0.663349	0.648475
104	0.71495	0.72182	0.753786	0.771582	0.790405	0.718358	0.759952	0.739561	0.697804	0.748972	0.719007	0.668325	0.758384	0.702402	0.702185	0.735125	0.703592	0.718466	0.711975	0.731826	0.723442	0.714301	0.653721	0.630409	0.671138	0.720684	0.730095	0.728473	0.715545	0.65794	0.614074	0.699102	0.725281	0.729608	0.575779	0.757897	0.682226	0.727283	0.705971	0.729933	0.701807	0.736424	0.715816	0.605366	0.609098	0.62262	0.667352	0.658968	0.634628
105	0.74405	0.747241	0.761467	0.78889	0.79035	0.721711	0.798734	0.752975	0.710894	0.737451	0.723929	0.668109	0.762657	0.730312	0.725065	0.746376	0.725119	0.735342	0.731231	0.726417	0.733773	0.702077	0.6918	0.675357	0.707648	0.745024	0.753354	0.727607	0.741724	0.637278	0.60185	0.739777	0.777153	0.759033	0.557334	0.804197	0.717492	0.757627	0.715924	0.769905	0.710136	0.75119	0.752109	0.645067	0.646798	0.592979	0.696344	0.652423	0.651125
106	0.709812	0.795814	0.719386	0.710731	0.737127	0.757681	0.710894	0.757572	0.705647	0.685904	0.734639	0.631977	0.741724	0.755733	0.759087	0.742914	0.754543	0.768661	0.718358	0.727337	0.727283	0.707107	0.673734	0.710082	0.710407	0.800249	0.783643	0.715437	0.706675	0.664106	0.560472	0.700941	0.726363	0.705971	0.544624	0.722577	0.745673	0.74286	0.697371	0.784779	0.711543	0.718466	0.694505	0.674059	0.675411	0.582053	0.651936	0.672112	0.675411
107	0.762927	0.770067	0.731772	0.738641	0.733124	0.749892	0.726471	0.774935	0.724308	0.718196	0.780777	0.667298	0.762981	0.7996	0.801331	0.761629	0.803981	0.735396	0.768228	0.729933	0.754706	0.721116	0.702618	0.696235	0.700671	0.797058	0.805604	0.709974	0.786348	0.652856	0.606069	0.723659	0.739074	0.755733	0.586326	0.737181	0.760493	0.796949	0.736694	0.796571	0.744753	0.744807	0.72301	0.651125	0.654154	0.581891	0.679522	0.663133	0.66005
108	0.710407	0.718141	0.747945	0.753949	0.779479	0.734801	0.781967	0.747999	0.727878	0.729284	0.722469	0.658806	0.77937	0.720576	0.717871	0.713598	0.710407	0.764009	0.684768	0.766984	0.706729	0.697263	0.633113	0.65437	0.699535	0.710136	0.728527	0.748972	0.704511	0.602174	0.566205	0.784076	0.779316	0.720251	0.5549	0.803007	0.722469	0.740048	0.72236	0.759195	0.705755	0.728743	0.70013	0.646365	0.648258	0.614236	0.655074	0.688933	0.662105
109	0.748756	0.711164	0.717222	0.738858	0.73929	0.718304	0.733449	0.735775	0.706945	0.68439	0.739453	0.640686	0.755355	0.70965	0.713923	0.708892	0.712841	0.690556	0.751244	0.711597	0.743131	0.711218	0.675736	0.754381	0.735234	0.727499	0.728364	0.707648	0.717979	0.649989	0.620078	0.688284	0.754219	0.75503	0.605636	0.731988	0.701103	0.748756	0.713436	0.726633	0.689366	0.736748	0.695478	0.701482	0.703754	0.598983	0.656967	0.666919	0.706458
110	0.754652	0.693747	0.732583	0.731826	0.738587	0.689961	0.754435	0.732259	0.694667	0.68796	0.704132	0.636142	0.746971	0.73783	0.742482	0.711056	0.737181	0.713328	0.733936	0.710407	0.688555	0.677466	0.670273	0.749946	0.726309	0.708676	0.716573	0.707865	0.742914	0.618509	0.582161	0.756815	0.783698	0.76931	0.602337	0.773367	0.694991	0.750379	0.714031	0.747025	0.692774	0.731285	0.701536	0.697317	0.696993	0.615534	0.695695	0.648853	0.70992
111	0.680117	0.683579	0.68466	0.701915	0.707702	0.706837	0.682605	0.705701	0.689312	0.639009	0.692774	0.610829	0.718141	0.690989	0.694342	0.665675	0.689907	0.683687	0.686986	0.705539	0.695045	0.684174	0.681902	0.783048	0.7328	0.683849	0.692287	0.686445	0.684714	0.673897	0.560904	0.679143	0.705647	0.6832	0.551385	0.709325	0.711002	0.701807	0.688555	0.707324	0.664269	0.682929	0.658319	0.735937	0.736207	0.625487	0.651287	0.671408	0.750054
112	0.715437	0.752488	0.715004	0.785915	0.865264	0.694883	0.726796	0.734963	0.684011	0.756545	0.698237	0.676817	0.735558	0.721603	0.721062	0.721495	0.712678	0.720954	0.704998	0.699535	0.725011	0.689799	0.644093	0.625541	0.659238	0.719926	0.731123	0.70516	0.694505	0.602769	0.630463	0.850444	0.725281	0.702726	0.539701	0.769851	0.713382	0.737451	0.712408	0.742103	0.684119	0.698291	0.692882	0.587895	0.591194	0.582324	0.665188	0.663025	0.609531
113	0.74616	0.736207	0.745078	0.760115	0.810039	0.727391	0.740751	0.729176	0.714734	0.728148	0.725984	0.666757	0.749297	0.714842	0.713436	0.722793	0.706188	0.707215	0.728851	0.710894	0.744591	0.710785	0.644688	0.641119	0.680225	0.737668	0.749459	0.715545	0.709866	0.630896	0.632464	0.784401	0.771473	0.745835	0.574643	0.781318	0.731015	0.766876	0.708027	0.734693	0.712246	0.746051	0.735342	0.648961	0.65199	0.590762	0.66481	0.685418	0.652748
114	0.73637	0.755355	0.773961	0.797436	0.85304	0.74405	0.753786	0.76574	0.729608	0.750595	0.737668	0.680333	0.772122	0.741292	0.737019	0.737073	0.730366	0.737289	0.730744	0.738209	0.737668	0.704998	0.660266	0.658319	0.69683	0.746106	0.753462	0.737397	0.734801	0.62619	0.617211	0.820586	0.77672	0.747566	0.552358	0.840816	0.732205	0.776558	0.74854	0.77434	0.708027	0.752055	0.74286	0.626028	0.630138	0.598334	0.684336	0.677683	0.649124
115	0.713868	0.747999	0.718304	0.774611	0.84206	0.706945	0.713977	0.735558	0.699859	0.744537	0.710623	0.665945	0.746268	0.723875	0.722198	0.715816	0.714842	0.720143	0.706621	0.712138	0.724362	0.697479	0.644743	0.651504	0.677358	0.721982	0.732854	0.720738	0.705701	0.612668	0.625108	0.825995	0.726255	0.706729	0.546949	0.757032	0.72301	0.747187	0.715978	0.740102	0.683579	0.704565	0.686229	0.598442	0.601633	0.597144	0.659617	0.677034	0.636305
116	0.738804	0.751406	0.757627	0.772285	0.81058	0.737289	0.76309	0.753408	0.731772	0.728148	0.738371	0.663566	0.786618	0.72593	0.725876	0.715113	0.716248	0.737884	0.716843	0.747187	0.723929	0.707378	0.638414	0.670056	0.700238	0.733557	0.729662	0.766551	0.733449	0.622728	0.615102	0.8049	0.776233	0.733286	0.573453	0.807713	0.715491	0.768931	0.732854	0.768931	0.696181	0.742914	0.720954	0.629327	0.631653	0.613695	0.667947	0.702564	0.661402
117	0.735666	0.750757	0.756166	0.789106	0.827888	0.737884	0.745348	0.760926	0.718899	0.755571	0.729122	0.703213	0.759628	0.75476	0.754381	0.756166	0.747296	0.754543	0.731556	0.747674	0.747025	0.718791	0.672707	0.66362	0.69391	0.741508	0.758871	0.729392	0.733827	0.606231	0.619753	0.817503	0.754706	0.736478	0.56442	0.793974	0.744753	0.77672	0.738912	0.769148	0.715599	0.739399	0.7295	0.620619	0.624405	0.586813	0.687689	0.680766	0.646041
118	0.713111	0.721549	0.752704	0.776341	0.779695	0.755301	0.773907	0.758276	0.741562	0.700725	0.732475	0.647609	0.774124	0.712624	0.711056	0.713814	0.702888	0.714626	0.710515	0.768282	0.742265	0.728905	0.680441	0.700779	0.73783	0.718899	0.722685	0.738749	0.713598	0.643607	0.579836	0.729825	0.767849	0.722523	0.552521	0.795489	0.725011	0.749405	0.726363	0.751514	0.70635	0.754165	0.718466	0.660915	0.664323	0.623918	0.684714	0.691584	0.702131
119	0.741075	0.747566	0.742103	0.834055	0.869375	0.708946	0.754922	0.75146	0.683254	0.72685	0.704619	0.652261	0.758276	0.725011	0.724308	0.741021	0.715978	0.714031	0.718033	0.715329	0.734368	0.68796	0.669137	0.650043	0.667081	0.732313	0.732475	0.716465	0.718304	0.614885	0.644526	0.797274	0.763522	0.724091	0.571884	0.773961	0.705106	0.746809	0.728959	0.745565	0.673518	0.718953	0.716357	0.590167	0.592006	0.613749	0.695857	0.649665	0.619212
120	0.754327	0.755517	0.77791	0.806469	0.811067	0.744916	0.822101	0.771095	0.723983	0.752813	0.741238	0.686013	0.778451	0.73307	0.731988	0.764766	0.725714	0.739615	0.743888	0.752001	0.748377	0.721765	0.699102	0.681415	0.722739	0.749567	0.751947	0.73188	0.743185	0.639171	0.616346	0.752218	0.791757	0.770229	0.570045	0.809336	0.720089	0.769148	0.722198	0.774232	0.724686	0.775476	0.759033	0.648961	0.651828	0.592871	0.707702	0.659725	0.668758
121	0.727661	0.765848	0.742968	0.795705	0.875595	0.73188	0.752326	0.745078	0.726525	0.764604	0.7295	0.685418	0.766227	0.719818	0.717222	0.734693	0.709217	0.723983	0.731664	0.731339	0.748107	0.729338	0.655019	0.647988	0.696073	0.740048	0.744807	0.736748	0.712029	0.63241	0.624675	0.809174	0.752326	0.728743	0.537159	0.783698	0.727823	0.756977	0.726471	0.750811	0.710244	0.741724	0.723767	0.609639	0.613695	0.590221	0.674329	0.688501	0.646744
122	0.747079	0.77699	0.764171	0.762549	0.831945	0.725552	0.801871	0.758276	0.697101	0.767958	0.735558	0.678548	0.786564	0.712408	0.712408	0.753678	0.704998	0.730798	0.727878	0.732529	0.724037	0.692774	0.664701	0.662916	0.691367	0.752975	0.748161	0.73691	0.721279	0.659725	0.632789	0.7414	0.776341	0.76839	0.545056	0.793055	0.718899	0.761954	0.713273	0.7586	0.711867	0.750865	0.751839	0.630409	0.632681	0.601633	0.698723	0.660645	0.659942
123	0.755842	0.745997	0.765145	0.783427	0.802953	0.73929	0.830539	0.761359	0.736694	0.731339	0.750757	0.686391	0.791432	0.727066	0.729284	0.757248	0.722523	0.71706	0.748486	0.753949	0.765686	0.736045	0.701807	0.674708	0.71376	0.757627	0.755517	0.719169	0.734098	0.662376	0.622891	0.740967	0.772555	0.763522	0.56799	0.790026	0.73161	0.774827	0.750649	0.761251	0.714031	0.765686	0.749892	0.648475	0.65291	0.587841	0.707107	0.672328	0.665296
124	0.715275	0.718736	0.763144	0.771257	0.788133	0.724849	0.761251	0.740588	0.706188	0.741562	0.720035	0.667027	0.758167	0.702942	0.702997	0.738912	0.704078	0.71825	0.715491	0.738587	0.727445	0.718412	0.655669	0.636088	0.680441	0.721279	0.733178	0.729771	0.713544	0.659833	0.613154	0.70251	0.729338	0.730636	0.580809	0.760277	0.687797	0.733827	0.713706	0.729933	0.701915	0.742157	0.720738	0.609855	0.613749	0.62857	0.673518	0.667893	0.637603
125	0.729176	0.764009	0.778721	0.760872	0.826374	0.747728	0.767146	0.775638	0.727715	0.754868	0.742265	0.665729	0.803981	0.739236	0.741238	0.746917	0.732962	0.762765	0.722955	0.756653	0.722847	0.698886	0.65913	0.682334	0.711002	0.748323	0.746106	0.758167	0.743834	0.639658	0.610937	0.757032	0.800898	0.747404	0.563771	0.812473	0.715816	0.768769	0.734801	0.785266	0.705376	0.762873	0.736532	0.641714	0.645067	0.624513	0.6713	0.694559	0.684174
126	0.747187	0.722523	0.746376	0.752434	0.804792	0.723226	0.754868	0.756491	0.720521	0.762278	0.733719	0.679251	0.758492	0.752542	0.755247	0.725173	0.746322	0.761413	0.724794	0.722523	0.727932	0.708405	0.650476	0.663295	0.693747	0.731826	0.744321	0.731123	0.7381	0.607096	0.599254	0.832432	0.769148	0.757518	0.567449	0.802683	0.699427	0.754598	0.701861	0.773042	0.700184	0.738209	0.718087	0.646527	0.648853	0.5873	0.644526	0.687797	0.660212
127	0.774773	0.745673	0.765199	0.787754	0.785104	0.730095	0.831134	0.768985	0.724632	0.731934	0.736532	0.672166	0.77699	0.705376	0.709595	0.740805	0.702131	0.723983	0.74048	0.730798	0.743347	0.711002	0.694775	0.672761	0.69299	0.743509	0.736424	0.718141	0.716248	0.642741	0.592709	0.751623	0.80225	0.789647	0.557984	0.803332	0.721441	0.782616	0.733016	0.763522	0.727228	0.760169	0.737722	0.646527	0.648475	0.603743	0.725606	0.64577	0.670327
128	0.748648	0.729987	0.746646	0.77645	0.771311	0.735342	0.770121	0.750108	0.72474	0.726309	0.743023	0.681145	0.780128	0.720089	0.722415	0.760006	0.715383	0.698183	0.734098	0.738154	0.751893	0.719223	0.704024	0.668109	0.699913	0.738046	0.731718	0.706566	0.722901	0.644148	0.609855	0.719169	0.762008	0.753029	0.564366	0.765686	0.744104	0.78056	0.747512	0.740751	0.728256	0.735883	0.73902	0.644851	0.647231	0.598821	0.710677	0.647122	0.666
129	0.713003	0.743996	0.758762	0.763793	0.829132	0.725444	0.767146	0.746214	0.729338	0.73929	0.735775	0.675952	0.77791	0.709217	0.709325	0.719277	0.700076	0.741292	0.709163	0.740805	0.717817	0.715383	0.627001	0.651395	0.695749	0.717006	0.741616	0.752434	0.703321	0.607637	0.590383	0.797436	0.760006	0.723875	0.550411	0.783914	0.698345	0.735342	0.706242	0.750974	0.702618	0.741238	0.704727	0.627272	0.629598	0.596928	0.656372	0.700725	0.666324
130	0.714409	0.701915	0.673572	0.695208	0.698399	0.698994	0.699535	0.708622	0.677683	0.66627	0.722631	0.629814	0.714139	0.672977	0.674059	0.712084	0.668434	0.655236	0.710623	0.696722	0.714139	0.710785	0.741616	0.686067	0.720792	0.694126	0.698237	0.664269	0.686662	0.666811	0.572155	0.649719	0.68942	0.704673	0.546192	0.683579	0.728094	0.713814	0.666	0.685255	0.683362	0.703213	0.68439	0.66362	0.665026	0.617482	0.715707	0.643715	0.685958
131	0.694126	0.670327	0.703321	0.698291	0.709379	0.714355	0.692233	0.699697	0.733936	0.685363	0.728581	0.678981	0.713328	0.688933	0.686662	0.688717	0.685309	0.679468	0.690394	0.73691	0.710461	0.733557	0.669083	0.670759	0.7123	0.690718	0.697101	0.681199	0.698669	0.610612	0.587787	0.692557	0.70635	0.688825	0.579349	0.707973	0.71614	0.717547	0.711272	0.701644	0.673193	0.71587	0.698561	0.645229	0.647177	0.594548	0.664864	0.674059	0.662754
132	0.710569	0.739615	0.713328	0.759412	0.80939	0.696722	0.764496	0.725335	0.692666	0.770446	0.727715	0.6627	0.779208	0.690448	0.688338	0.699859	0.679738	0.733503	0.697209	0.723605	0.698183	0.689691	0.632735	0.633222	0.663944	0.701266	0.723821	0.745997	0.67579	0.626947	0.611261	0.741346	0.75092	0.715653	0.539106	0.766605	0.680712	0.701536	0.683416	0.740156	0.699913	0.712462	0.689474	0.616995	0.620673	0.600065	0.646041	0.667785	0.647447
133	0.748107	0.742752	0.745889	0.765091	0.823345	0.736802	0.744104	0.734531	0.72593	0.738263	0.733503	0.678494	0.755733	0.726093	0.72236	0.730582	0.714193	0.713544	0.738749	0.72355	0.755733	0.730744	0.65648	0.64458	0.693801	0.742157	0.757464	0.723388	0.715167	0.644472	0.626731	0.783806	0.773637	0.751028	0.568693	0.782399	0.739182	0.774502	0.711813	0.74021	0.724957	0.758708	0.742319	0.65199	0.655236	0.59563	0.672382	0.692071	0.65767
134	0.775963	0.747945	0.722036	0.72301	0.70992	0.71587	0.71138	0.772447	0.708622	0.72301	0.775801	0.684174	0.746917	0.727932	0.732151	0.713868	0.730798	0.709163	0.780777	0.707432	0.730041	0.719872	0.670597	0.70754	0.696668	0.783968	0.752218	0.720251	0.784671	0.681145	0.589301	0.658589	0.768066	0.755842	0.599037	0.697209	0.680279	0.73572	0.715978	0.765415	0.720035	0.762386	0.695316	0.690123	0.692503	0.588165	0.637981	0.657616	0.666
135	0.716248	0.684877	0.747728	0.736045	0.74021	0.724308	0.807118	0.733503	0.718304	0.679684	0.715545	0.624189	0.770229	0.721441	0.717979	0.694396	0.719223	0.693639	0.707215	0.73518	0.713436	0.700833	0.691313	0.69683	0.733503	0.699859	0.713382	0.710244	0.714355	0.647501	0.580755	0.718736	0.76482	0.731718	0.586597	0.783752	0.714572	0.731015	0.732151	0.74405	0.697912	0.725065	0.707432	0.686445	0.688933	0.637441	0.679846	0.689745	0.697966
136	0.715599	0.740967	0.750649	0.760439	0.816908	0.737019	0.749297	0.756599	0.726633	0.759466	0.743293	0.677899	0.808092	0.736153	0.732096	0.72447	0.723442	0.740318	0.710677	0.757464	0.728581	0.715113	0.643607	0.658914	0.703808	0.732529	0.738641	0.763306	0.723821	0.63214	0.601093	0.770987	0.770878	0.721982	0.545164	0.789647	0.732096	0.763468	0.743509	0.75714	0.703051	0.734314	0.71971	0.632302	0.63571	0.604987	0.660482	0.701536	0.669732
137	0.750433	0.752434	0.752272	0.770283	0.807226	0.71257	0.754489	0.763414	0.702077	0.716789	0.721711	0.648799	0.769472	0.733178	0.735125	0.71971	0.728527	0.737614	0.716789	0.709758	0.714518	0.669245	0.64339	0.672977	0.685472	0.735342	0.728581	0.730636	0.746646	0.605095	0.633871	0.823074	0.782886	0.736965	0.601688	0.811391	0.697263	0.760223	0.72593	0.780777	0.674492	0.725606	0.719981	0.629543	0.631977	0.614399	0.666432	0.676439	0.652423
138	0.76428	0.765037	0.784779	0.775043	0.800898	0.739236	0.770067	0.762819	0.705322	0.731556	0.715437	0.673842	0.755788	0.719548	0.722415	0.753732	0.709163	0.74378	0.734585	0.713814	0.736261	0.69445	0.68055	0.65556	0.675519	0.766064	0.75092	0.718791	0.742319	0.647285	0.608232	0.760006	0.794083	0.765632	0.543866	0.789864	0.731934	0.777315	0.729933	0.783806	0.732746	0.753462	0.736748	0.636791	0.639334	0.581242	0.69921	0.644634	0.656913
139	0.724091	0.726796	0.750541	0.776071	0.78056	0.715383	0.732205	0.741724	0.725444	0.739074	0.74259	0.694018	0.755733	0.723226	0.722036	0.714085	0.715004	0.717547	0.721603	0.730636	0.747782	0.722523	0.661077	0.644364	0.689907	0.736045	0.732962	0.718899	0.711326	0.620186	0.622187	0.785699	0.740805	0.726309	0.570586	0.763576	0.744862	0.765524	0.760926	0.732691	0.702131	0.728527	0.71614	0.633546	0.636196	0.60423	0.689042	0.66984	0.629489
140	0.756383	0.748702	0.76693	0.804089	0.80609	0.748648	0.829457	0.772717	0.733827	0.736965	0.745511	0.677466	0.77699	0.729771	0.729068	0.753894	0.721225	0.727878	0.741995	0.757951	0.751514	0.72923	0.702997	0.685904	0.730528	0.746646	0.7414	0.731934	0.737235	0.639442	0.610234	0.745511	0.790567	0.767633	0.570478	0.802412	0.725984	0.766497	0.731393	0.768444	0.723821	0.771257	0.755409	0.652964	0.655939	0.597577	0.706999	0.66746	0.6713
141	0.702347	0.744483	0.725714	0.73188	0.798626	0.703213	0.774016	0.725984	0.697479	0.732042	0.71138	0.648961	0.791324	0.71376	0.71138	0.695208	0.703159	0.747512	0.660645	0.73664	0.678981	0.669786	0.609368	0.642363	0.670273	0.702618	0.728743	0.76958	0.703537	0.616562	0.579457	0.78029	0.762981	0.706188	0.522826	0.795435	0.706729	0.734855	0.702185	0.760818	0.685904	0.704836	0.683254	0.631274	0.632464	0.605257	0.642363	0.68347	0.64934
142	0.741508	0.766497	0.750325	0.749351	0.805279	0.7586	0.751514	0.743347	0.724091	0.724145	0.732475	0.677142	0.739939	0.711434	0.706242	0.723172	0.699264	0.727283	0.748594	0.756328	0.740318	0.737343	0.677953	0.65556	0.703537	0.760764	0.753624	0.728743	0.703051	0.661997	0.586651	0.751893	0.789918	0.753083	0.529533	0.771311	0.750487	0.764658	0.707702	0.756923	0.738858	0.758762	0.744753	0.645608	0.648799	0.585623	0.69326	0.687311	0.662808
143	0.705863	0.729392	0.725714	0.727012	0.740048	0.698183	0.7123	0.713111	0.676439	0.722469	0.727986	0.669353	0.724145	0.703159	0.702293	0.694613	0.69921	0.719602	0.72236	0.688879	0.733503	0.697371	0.623648	0.610504	0.6422	0.73637	0.744645	0.691638	0.687852	0.641876	0.613046	0.737559	0.68704	0.715545	0.548734	0.737235	0.681415	0.718304	0.706134	0.717547	0.696344	0.703916	0.707053	0.614128	0.616021	0.591681	0.664647	0.661186	0.616183
144	0.594656	0.580485	0.605312	0.597036	0.610071	0.606231	0.603797	0.599849	0.640307	0.595792	0.614561	0.663566	0.62857	0.599794	0.601417	0.577185	0.594386	0.58281	0.594223	0.641714	0.60185	0.62262	0.646527	0.620889	0.647772	0.581621	0.59233	0.594926	0.606502	0.611586	0.614777	0.600606	0.61429	0.602391	0.609044	0.631112	0.674383	0.633276	0.625649	0.612505	0.609098	0.607421	0.628624	0.613154	0.614344	0.590762	0.61997	0.617968	0.636954
145	0.734368	0.716194	0.741238	0.748864	0.799654	0.711489	0.740913	0.744321	0.711326	0.757735	0.722739	0.668866	0.746484	0.755517	0.756707	0.720738	0.747782	0.756383	0.719981	0.713003	0.719007	0.698994	0.64669	0.660212	0.688176	0.725227	0.73929	0.721765	0.734909	0.597252	0.605312	0.84471	0.756761	0.749838	0.577402	0.795327	0.691908	0.741183	0.701536	0.764225	0.695586	0.728689	0.710244	0.639496	0.642958	0.596603	0.649827	0.692449	0.65199
146	0.743834	0.717655	0.739939	0.747782	0.798626	0.715383	0.746701	0.752596	0.718033	0.758276	0.727553	0.676114	0.755084	0.757735	0.759303	0.720738	0.750162	0.756707	0.725011	0.717979	0.724849	0.706296	0.652099	0.664539	0.690989	0.72923	0.745024	0.726958	0.740588	0.60542	0.600335	0.837678	0.76482	0.756707	0.57421	0.797598	0.701861	0.753678	0.70132	0.772826	0.701482	0.737289	0.711543	0.644418	0.647447	0.586164	0.641335	0.691638	0.660591
147	0.779803	0.75119	0.771203	0.800411	0.796408	0.743888	0.824264	0.781372	0.738371	0.73399	0.747999	0.681685	0.789431	0.718845	0.720359	0.748756	0.713706	0.727391	0.750379	0.743401	0.759736	0.726039	0.699535	0.68228	0.709433	0.755896	0.743726	0.729392	0.729554	0.646582	0.604825	0.757086	0.804143	0.785645	0.570532	0.805063	0.732854	0.795381	0.745294	0.770987	0.729013	0.769202	0.748161	0.645067	0.649935	0.60185	0.721657	0.660969	0.674383
148	0.739453	0.688447	0.698291	0.73188	0.718141	0.684606	0.729392	0.696993	0.676331	0.694829	0.705052	0.633167	0.714626	0.663079	0.665729	0.702997	0.664972	0.676493	0.720576	0.680387	0.711326	0.68201	0.668434	0.643444	0.674654	0.698074	0.68677	0.668542	0.677953	0.623486	0.63333	0.675141	0.711489	0.738263	0.602174	0.709487	0.668812	0.707107	0.698237	0.698453	0.674924	0.702347	0.717979	0.614507	0.61667	0.62143	0.666378	0.635547	0.627434
149	0.635439	0.601363	0.685526	0.666486	0.651341	0.655344	0.671354	0.655669	0.647501	0.65264	0.636846	0.591681	0.670868	0.628191	0.628083	0.635115	0.615426	0.634249	0.628137	0.677899	0.619104	0.643715	0.62857	0.678007	0.661997	0.613587	0.631653	0.62738	0.653289	0.674492	0.55847	0.631761	0.691313	0.64696	0.594818	0.689312	0.682334	0.656426	0.621701	0.663133	0.661077	0.66151	0.60423	0.711002	0.71138	0.618834	0.65145	0.647014	0.719061
150	0.691476	0.668758	0.703159	0.68704	0.704998	0.697804	0.682659	0.691259	0.720143	0.692016	0.723172	0.666973	0.705701	0.690664	0.690177	0.687311	0.691367	0.687852	0.689312	0.723334	0.699481	0.714463	0.665134	0.670759	0.705971	0.68466	0.691205	0.671354	0.694775	0.604284	0.578159	0.702618	0.707919	0.688555	0.572263	0.708838	0.715707	0.716086	0.703321	0.708189	0.667081	0.705863	0.679197	0.648907	0.652315	0.604013	0.664215	0.667298	0.663674
151	0.72355	0.748215	0.747404	0.776666	0.812743	0.733341	0.770121	0.752272	0.727228	0.76217	0.743509	0.680982	0.79273	0.70873	0.707919	0.713652	0.69921	0.749567	0.707648	0.754543	0.721441	0.714518	0.638144	0.643012	0.688338	0.721711	0.743726	0.758708	0.694775	0.625325	0.599794	0.771852	0.764983	0.727012	0.543866	0.790945	0.706891	0.736694	0.711975	0.756545	0.716573	0.740372	0.708405	0.62646	0.629381	0.598821	0.647014	0.684985	0.652856
152	0.740372	0.689204	0.702239	0.734368	0.72328	0.683795	0.731988	0.692016	0.674654	0.700238	0.704781	0.630679	0.716573	0.669083	0.668542	0.702293	0.67103	0.676601	0.71971	0.682821	0.714247	0.678927	0.675032	0.644851	0.675627	0.696506	0.688609	0.670868	0.682875	0.620294	0.638198	0.682551	0.713814	0.734639	0.610612	0.711002	0.671895	0.706188	0.698994	0.696668	0.678548	0.706188	0.724037	0.615805	0.619591	0.624675	0.667135	0.634844	0.624567
153	0.657886	0.651612	0.68228	0.691692	0.691043	0.70397	0.653992	0.683579	0.715816	0.640415	0.691638	0.65318	0.702997	0.65383	0.652477	0.651287	0.644202	0.650314	0.685472	0.694721	0.710082	0.696939	0.642687	0.650314	0.684011	0.666486	0.684174	0.672436	0.649611	0.635439	0.639496	0.650855	0.663944	0.663998	0.608503	0.688501	0.662159	0.684336	0.693477	0.671192	0.651125	0.698507	0.700508	0.613912	0.616778	0.641443	0.633925	0.670543	0.653775
154	0.655236	0.643498	0.710731	0.69061	0.678927	0.671192	0.697209	0.698129	0.679576	0.667081	0.706512	0.613371	0.731934	0.691313	0.69391	0.68347	0.691692	0.671679	0.674708	0.68823	0.692016	0.67817	0.658211	0.672544	0.70992	0.66481	0.688771	0.689204	0.694342	0.612559	0.574102	0.640091	0.720089	0.677196	0.619429	0.727823	0.645554	0.676493	0.686986	0.714193	0.656426	0.719386	0.687581	0.678386	0.680712	0.633708	0.64339	0.690448	0.682713
155	0.65053	0.628462	0.614399	0.623648	0.657832	0.647555	0.65172	0.615751	0.617968	0.632302	0.64577	0.586759	0.633167	0.637332	0.634952	0.61283	0.631815	0.59736	0.662051	0.655506	0.675573	0.666649	0.647934	0.644418	0.646419	0.645229	0.624135	0.614453	0.616941	0.682929	0.587138	0.636737	0.646419	0.643931	0.537213	0.646798	0.660861	0.654641	0.606285	0.633113	0.621755	0.636088	0.624675	0.66005	0.661402	0.628732	0.634249	0.680333	0.670164
156	0.639766	0.588219	0.651071	0.646365	0.640415	0.662646	0.64907	0.62884	0.638901	0.566746	0.618672	0.519634	0.671679	0.662916	0.65767	0.616129	0.650692	0.59206	0.631166	0.668866	0.647068	0.644202	0.697209	0.636629	0.67725	0.604662	0.611748	0.612722	0.617644	0.609801	0.572534	0.685904	0.646582	0.647068	0.6078	0.681685	0.695695	0.669407	0.65529	0.628894	0.627867	0.62619	0.611694	0.630842	0.632518	0.747241	0.713219	0.704132	0.668812
157	0.753786	0.721333	0.742103	0.735775	0.76812	0.738154	0.775855	0.730474	0.723388	0.733665	0.732367	0.669083	0.754057	0.749189	0.743617	0.744104	0.746592	0.700833	0.738317	0.733395	0.743455	0.721333	0.705863	0.682334	0.715113	0.737397	0.757032	0.698074	0.747187	0.667893	0.635926	0.728851	0.73399	0.764658	0.572588	0.778667	0.750487	0.767525	0.722793	0.744375	0.738858	0.739669	0.738371	0.678656	0.681469	0.610396	0.701049	0.668542	0.696127
158	0.716735	0.71944	0.731177	0.752542	0.76455	0.744321	0.729662	0.735288	0.728148	0.710515	0.744483	0.673031	0.75265	0.741238	0.737451	0.715275	0.735991	0.695208	0.718412	0.755247	0.748918	0.744429	0.689096	0.69894	0.728256	0.728581	0.728905	0.707756	0.710948	0.678927	0.593791	0.727661	0.725335	0.712841	0.552737	0.747404	0.762981	0.758167	0.738371	0.727283	0.702618	0.73545	0.712787	0.682172	0.684877	0.609152	0.680658	0.687365	0.679792
159	0.755193	0.727553	0.703105	0.715924	0.740967	0.704403	0.725011	0.715599	0.669515	0.717168	0.733232	0.673464	0.727283	0.689312	0.687797	0.70278	0.685147	0.691692	0.747836	0.675032	0.73426	0.691205	0.644634	0.620511	0.651071	0.746051	0.711272	0.679197	0.709325	0.673518	0.62527	0.711272	0.741346	0.732908	0.54392	0.743726	0.690826	0.748161	0.715113	0.716681	0.687148	0.710623	0.718682	0.626569	0.628354	0.5873	0.642579	0.643715	0.609801
160	0.631274	0.623215	0.616183	0.65318	0.677358	0.65264	0.672707	0.626677	0.645392	0.645229	0.631707	0.707865	0.643444	0.63717	0.635277	0.633113	0.630788	0.60899	0.624567	0.666811	0.656426	0.653235	0.681307	0.609585	0.662808	0.638035	0.627867	0.592925	0.622891	0.619862	0.642038	0.641768	0.641659	0.629165	0.581026	0.661943	0.723226	0.665891	0.648475	0.643985	0.620565	0.624784	0.687635	0.615643	0.616724	0.548085	0.656101	0.602391	0.615264
161	0.696884	0.679522	0.709	0.728635	0.724145	0.670435	0.715437	0.71495	0.673951	0.668271	0.711002	0.646744	0.722036	0.690989	0.687094	0.699048	0.680658	0.668163	0.717871	0.686283	0.712895	0.680441	0.673734	0.646041	0.681523	0.695478	0.692774	0.654749	0.681902	0.606339	0.589518	0.653235	0.707973	0.689366	0.583027	0.726688	0.666973	0.700779	0.688771	0.705971	0.674924	0.702239	0.696939	0.637224	0.639712	0.604338	0.679576	0.644743	0.652964
162	0.733827	0.71587	0.72712	0.75503	0.754976	0.744158	0.748918	0.731447	0.744753	0.733232	0.743077	0.701698	0.733557	0.706675	0.706134	0.721657	0.704781	0.713273	0.732854	0.7619	0.752272	0.754273	0.709055	0.685418	0.727932	0.730636	0.728527	0.705809	0.707594	0.644256	0.603689	0.712678	0.744212	0.736748	0.565881	0.728797	0.752759	0.753462	0.720413	0.727391	0.726363	0.747674	0.715058	0.660428	0.663403	0.59563	0.692016	0.6918	0.668812
163	0.603256	0.556794	0.62527	0.623053	0.562852	0.610775	0.594602	0.61137	0.612019	0.56415	0.588652	0.516984	0.612559	0.615534	0.61429	0.587624	0.610991	0.581566	0.623431	0.624567	0.602769	0.608016	0.652477	0.657562	0.629976	0.574643	0.597685	0.618455	0.628624	0.62765	0.549492	0.58373	0.599686	0.622674	0.650963	0.612992	0.615588	0.609206	0.590167	0.612938	0.630463	0.602769	0.563068	0.630409	0.627055	0.730257	0.649665	0.627109	0.680063
164	0.712678	0.675682	0.659022	0.678061	0.67368	0.670922	0.677034	0.689528	0.648367	0.640307	0.714301	0.605095	0.69326	0.660158	0.65318	0.708568	0.657562	0.635277	0.697101	0.66865	0.692882	0.685147	0.740751	0.66535	0.684065	0.670327	0.689853	0.642038	0.676385	0.673031	0.556199	0.621214	0.668758	0.692125	0.539052	0.666378	0.708243	0.68228	0.653775	0.666216	0.669461	0.676926	0.673031	0.672003	0.672003	0.611532	0.69537	0.616616	0.666865
165	0.726255	0.708351	0.735991	0.727499	0.730366	0.714085	0.749946	0.727823	0.714247	0.745457	0.713923	0.68439	0.734368	0.747728	0.752488	0.737073	0.74524	0.74881	0.702077	0.723983	0.718033	0.700184	0.693152	0.692341	0.714409	0.717114	0.726039	0.69418	0.744375	0.612343	0.593033	0.775043	0.740372	0.723226	0.60212	0.765199	0.752434	0.76839	0.728797	0.758654	0.700292	0.710948	0.706891	0.656804	0.658806	0.607854	0.657886	0.673356	0.678386
166	0.688825	0.662646	0.636791	0.661889	0.653397	0.666811	0.66243	0.68109	0.637603	0.612505	0.688933	0.58108	0.669137	0.658806	0.658752	0.67698	0.65318	0.628137	0.686121	0.658698	0.680982	0.668163	0.720143	0.712733	0.67817	0.681902	0.674383	0.642146	0.659725	0.669137	0.557064	0.612614	0.656155	0.68585	0.544515	0.635223	0.690448	0.681253	0.6336	0.659617	0.663566	0.667027	0.652369	0.665945	0.665891	0.642038	0.688987	0.619104	0.6951
167	0.6951	0.681848	0.71733	0.6918	0.731285	0.687689	0.681036	0.701861	0.69272	0.72063	0.713273	0.656318	0.718087	0.734909	0.728797	0.706729	0.728418	0.731664	0.696668	0.707432	0.692125	0.681307	0.656642	0.643444	0.674708	0.705214	0.712949	0.699156	0.726958	0.599957	0.582215	0.736694	0.734909	0.702726	0.564258	0.752759	0.727878	0.74908	0.705917	0.757627	0.678332	0.694613	0.693044	0.635277	0.636683	0.608341	0.662484	0.6799	0.650043
168	0.684336	0.682929	0.691205	0.698507	0.687419	0.686824	0.669624	0.706188	0.670705	0.705106	0.700184	0.649719	0.695424	0.665188	0.667081	0.680171	0.663674	0.631653	0.708676	0.698291	0.703321	0.711813	0.674978	0.679955	0.6799	0.689745	0.688068	0.685093	0.714301	0.701482	0.588652	0.620565	0.681848	0.678116	0.593466	0.661997	0.663295	0.681685	0.653289	0.689258	0.697101	0.717114	0.653072	0.656913	0.659184	0.596603	0.638414	0.665783	0.669461
169	0.735991	0.712354	0.711705	0.698832	0.694937	0.698291	0.712462	0.7414	0.694829	0.687743	0.76958	0.645175	0.743726	0.743293	0.741129	0.699156	0.748215	0.713544	0.75119	0.695316	0.703862	0.687906	0.669029	0.705809	0.689096	0.739561	0.718682	0.712787	0.801817	0.624675	0.578754	0.663349	0.758762	0.715058	0.598118	0.718412	0.66773	0.711921	0.71733	0.768553	0.689258	0.728364	0.676709	0.68174	0.683362	0.606339	0.656047	0.661186	0.676222
170	0.644093	0.676817	0.665134	0.65648	0.671246	0.664485	0.651287	0.657616	0.625757	0.678007	0.659347	0.635223	0.65556	0.647663	0.655614	0.68174	0.644526	0.66627	0.671408	0.670814	0.666432	0.676547	0.680333	0.649394	0.676168	0.67844	0.661456	0.631977	0.64815	0.630733	0.571722	0.672328	0.634898	0.648421	0.537808	0.63598	0.691584	0.665513	0.628678	0.675357	0.638522	0.649448	0.635601	0.644526	0.645067	0.581134	0.702618	0.634466	0.647231
171	0.670327	0.642092	0.668217	0.669083	0.669461	0.655506	0.675303	0.664485	0.641443	0.622999	0.682713	0.590058	0.680279	0.628516	0.627704	0.668271	0.629165	0.611315	0.686337	0.667406	0.675087	0.663836	0.700346	0.690718	0.672544	0.658265	0.648853	0.642254	0.649719	0.708784	0.576752	0.616183	0.656047	0.673302	0.554143	0.664431	0.672653	0.667676	0.644202	0.660104	0.655506	0.653397	0.660699	0.693477	0.694505	0.650476	0.67698	0.637062	0.719061
172	0.633817	0.671463	0.653235	0.630517	0.621376	0.682821	0.648745	0.678981	0.642038	0.600335	0.664377	0.565718	0.675195	0.686986	0.691962	0.653451	0.684877	0.671679	0.648367	0.670489	0.662808	0.656372	0.678819	0.737397	0.705647	0.678007	0.680117	0.650422	0.669083	0.666649	0.515578	0.612992	0.662484	0.625757	0.567666	0.661132	0.6713	0.660482	0.651017	0.711434	0.637819	0.65437	0.618563	0.716735	0.717006	0.6455	0.62738	0.673248	0.724091
173	0.667244	0.63479	0.655993	0.662646	0.69034	0.643607	0.68942	0.657291	0.659996	0.698183	0.693585	0.640037	0.700887	0.674005	0.677899	0.664485	0.669678	0.672112	0.669461	0.677845	0.671463	0.666811	0.632356	0.647772	0.662916	0.648907	0.663187	0.649448	0.689204	0.591735	0.602499	0.68677	0.70873	0.660482	0.587841	0.691638	0.666649	0.682821	0.65437	0.691259	0.641876	0.657832	0.620024	0.661186	0.660374	0.598605	0.614236	0.662105	0.671895
174	0.675952	0.654641	0.672003	0.686716	0.686824	0.688447	0.696398	0.677737	0.672869	0.657237	0.709325	0.618455	0.697912	0.652261	0.643444	0.663295	0.639171	0.626352	0.686716	0.69034	0.696452	0.703321	0.717763	0.664161	0.694667	0.65794	0.67341	0.654695	0.664918	0.667568	0.561716	0.625433	0.677521	0.68823	0.536294	0.686499	0.697858	0.673248	0.650476	0.664647	0.672058	0.694288	0.664377	0.674762	0.677575	0.617806	0.711975	0.642958	0.688771
175	0.630301	0.57632	0.603418	0.631977	0.60899	0.612235	0.608936	0.597847	0.599957	0.594169	0.609855	0.526666	0.607475	0.618455	0.612181	0.607854	0.612073	0.580971	0.633167	0.618942	0.635277	0.627488	0.668163	0.636305	0.624567	0.590599	0.600606	0.577888	0.602986	0.639225	0.598605	0.626028	0.594386	0.630355	0.595576	0.605528	0.622241	0.618563	0.602553	0.594926	0.595521	0.6045	0.586867	0.611694	0.613533	0.719061	0.65767	0.643174	0.643931
176	0.714518	0.684282	0.686608	0.729662	0.714518	0.665242	0.714355	0.711164	0.664864	0.661348	0.706566	0.62235	0.726796	0.689258	0.687203	0.685255	0.685472	0.648853	0.713057	0.688014	0.701752	0.676114	0.678765	0.648096	0.688068	0.694721	0.698074	0.683633	0.680225	0.625162	0.608232	0.662808	0.701752	0.72447	0.596387	0.711651	0.647988	0.693747	0.686067	0.712408	0.681307	0.700238	0.704836	0.615913	0.618131	0.624784	0.656372	0.648961	0.643282
177	0.667244	0.673193	0.686229	0.66243	0.67725	0.705106	0.683146	0.702834	0.677142	0.629003	0.718899	0.602012	0.7037	0.651828	0.653505	0.652099	0.652099	0.654911	0.701752	0.695478	0.682064	0.689907	0.676439	0.648529	0.68585	0.691367	0.668271	0.668109	0.672707	0.665134	0.563717	0.627921	0.682497	0.673464	0.535915	0.683038	0.699697	0.687689	0.682443	0.688771	0.651828	0.685309	0.65318	0.645662	0.646149	0.619753	0.676601	0.677791	0.651504
178	0.700454	0.65172	0.703862	0.682929	0.673248	0.695532	0.678711	0.714355	0.678711	0.633222	0.670759	0.592709	0.6832	0.657724	0.65556	0.654479	0.65026	0.65145	0.668379	0.694072	0.660645	0.668109	0.637981	0.679955	0.67606	0.651828	0.645662	0.669191	0.675087	0.652423	0.554846	0.677034	0.770392	0.688122	0.587949	0.695154	0.681145	0.697642	0.680333	0.730907	0.659076	0.69683	0.625487	0.686229	0.687094	0.618023	0.646852	0.680009	0.677629
179	0.741833	0.742482	0.73691	0.786835	0.789647	0.739994	0.74167	0.746863	0.734639	0.728527	0.737884	0.702834	0.758925	0.726742	0.723118	0.728256	0.716952	0.714193	0.739939	0.747458	0.762116	0.745889	0.6713	0.664756	0.704836	0.739994	0.745997	0.718358	0.719115	0.629922	0.624513	0.760439	0.756383	0.73691	0.569721	0.759466	0.747674	0.779965	0.734098	0.732151	0.733557	0.760061	0.7328	0.639766	0.64431	0.591897	0.681848	0.679305	0.648691
180	0.751785	0.730636	0.708514	0.771906	0.756437	0.703646	0.731447	0.719872	0.702077	0.681794	0.715762	0.66151	0.736586	0.711056	0.708514	0.718196	0.703051	0.688663	0.733286	0.707973	0.728689	0.700725	0.676331	0.66654	0.687257	0.718141	0.714301	0.680766	0.708297	0.615805	0.630355	0.742428	0.737289	0.740372	0.572534	0.733557	0.725606	0.756112	0.708243	0.708081	0.731556	0.724849	0.709433	0.637603	0.639712	0.605636	0.684552	0.628624	0.661835
181	0.714247	0.70397	0.665783	0.704024	0.700779	0.690069	0.703754	0.703375	0.697209	0.678386	0.721333	0.698399	0.706458	0.682605	0.687148	0.683362	0.679792	0.662646	0.716086	0.686067	0.713328	0.697209	0.663403	0.642904	0.66124	0.725498	0.708946	0.672166	0.68347	0.612019	0.633384	0.648637	0.694126	0.70489	0.600714	0.669515	0.693855	0.705701	0.694126	0.699318	0.682497	0.700779	0.723118	0.601255	0.601579	0.571073	0.653072	0.623702	0.625541
182	0.71111	0.703321	0.704078	0.758762	0.757464	0.702888	0.712678	0.723605	0.697804	0.692936	0.719169	0.645013	0.738479	0.697642	0.694613	0.692179	0.689691	0.677196	0.720413	0.720521	0.725552	0.709055	0.666757	0.642904	0.69775	0.705376	0.71376	0.709379	0.682551	0.622674	0.623918	0.706783	0.706458	0.717222	0.588436	0.725876	0.666486	0.712138	0.698399	0.718628	0.689366	0.7209	0.703375	0.603689	0.607151	0.619699	0.653938	0.67698	0.645283
183	0.614399	0.600119	0.63571	0.60899	0.636088	0.636791	0.632086	0.615751	0.635818	0.62976	0.639442	0.560688	0.657183	0.640199	0.642038	0.585515	0.638252	0.605312	0.639063	0.661402	0.66151	0.662862	0.632735	0.646041	0.666216	0.613804	0.620565	0.636737	0.620294	0.65145	0.567071	0.652748	0.657399	0.626731	0.560904	0.653775	0.639117	0.630355	0.601201	0.636737	0.612722	0.636142	0.600065	0.681145	0.6799	0.668163	0.624405	0.734747	0.684552
184	0.649881	0.606772	0.638901	0.654479	0.647609	0.625487	0.65886	0.620565	0.620511	0.596549	0.652802	0.54987	0.644688	0.609909	0.604662	0.612127	0.603851	0.581783	0.655506	0.654208	0.648691	0.645878	0.684174	0.665837	0.657075	0.62857	0.621917	0.614236	0.61402	0.681145	0.563771	0.600444	0.640037	0.646041	0.552034	0.650043	0.636034	0.629435	0.649935	0.627109	0.610071	0.630679	0.624297	0.647068	0.647285	0.666757	0.672112	0.637441	0.683903
185	0.638793	0.587787	0.644472	0.620997	0.615372	0.639388	0.644851	0.62381	0.62592	0.587949	0.632248	0.537267	0.6541	0.630355	0.634357	0.599362	0.627759	0.581026	0.648691	0.631437	0.659563	0.631058	0.664701	0.686067	0.655074	0.617536	0.623918	0.613533	0.630138	0.655344	0.567882	0.630301	0.677304	0.66124	0.59855	0.675844	0.657724	0.656155	0.623972	0.632032	0.637495	0.634736	0.605852	0.714896	0.713814	0.727878	0.658968	0.692882	0.722415
186	0.709974	0.664377	0.672274	0.722036	0.696614	0.66243	0.698778	0.692611	0.656859	0.658968	0.688555	0.607367	0.705647	0.670002	0.668758	0.665242	0.667406	0.648421	0.70013	0.675141	0.693206	0.660266	0.662646	0.630842	0.672544	0.675627	0.678981	0.669569	0.664377	0.606772	0.626082	0.660104	0.684931	0.720359	0.613966	0.69391	0.630679	0.68174	0.667676	0.694396	0.664864	0.682713	0.686391	0.600011	0.600876	0.640253	0.640794	0.641119	0.626406
187	0.691692	0.644688	0.659833	0.688879	0.660482	0.655506	0.680495	0.672166	0.637062	0.65383	0.667676	0.635169	0.672112	0.636142	0.6369	0.650151	0.628029	0.607529	0.688284	0.668596	0.661781	0.672544	0.695803	0.69391	0.666649	0.650476	0.640361	0.637819	0.680495	0.691854	0.577347	0.617752	0.667568	0.68082	0.579132	0.652423	0.677953	0.673085	0.640524	0.646798	0.682929	0.670705	0.637873	0.657724	0.657183	0.622566	0.681848	0.616238	0.686175
188	0.735829	0.718304	0.70516	0.698994	0.692557	0.694072	0.706837	0.738966	0.697804	0.685526	0.777207	0.648042	0.737992	0.752109	0.745457	0.693206	0.75092	0.718358	0.753408	0.689204	0.698778	0.685796	0.661186	0.708081	0.687581	0.748053	0.722198	0.715653	0.804035	0.617211	0.568369	0.667406	0.763306	0.71376	0.595035	0.71349	0.670922	0.709704	0.718574	0.782183	0.687689	0.724903	0.671138	0.687743	0.689799	0.59617	0.641714	0.659184	0.671733
189	0.719331	0.711218	0.693423	0.688825	0.680333	0.685093	0.691476	0.723388	0.690826	0.683633	0.768607	0.642146	0.727228	0.751028	0.744321	0.679414	0.748161	0.704241	0.733286	0.682172	0.689528	0.678602	0.652315	0.693369	0.686121	0.732962	0.715058	0.714463	0.79365	0.607908	0.561283	0.667676	0.754814	0.699968	0.588219	0.707107	0.669786	0.699643	0.70965	0.780398	0.687365	0.709758	0.665675	0.681523	0.683795	0.59563	0.634195	0.658103	0.662592
190	0.656642	0.668271	0.614236	0.623594	0.618672	0.638901	0.643174	0.639766	0.620348	0.620457	0.652153	0.57778	0.63598	0.620565	0.628083	0.651504	0.622404	0.643553	0.663782	0.630355	0.653343	0.640794	0.66746	0.73042	0.687094	0.681307	0.672274	0.625216	0.618131	0.656588	0.535266	0.573778	0.657453	0.64815	0.554522	0.609206	0.646906	0.626352	0.619862	0.661186	0.637116	0.634141	0.601904	0.732962	0.731664	0.612559	0.622458	0.633871	0.708081
191	0.69418	0.671138	0.682118	0.722685	0.701969	0.6746	0.694883	0.705431	0.677466	0.645013	0.700292	0.617644	0.709812	0.676222	0.674167	0.672869	0.672761	0.642687	0.70635	0.697912	0.703862	0.690664	0.685796	0.680279	0.698345	0.690286	0.697479	0.685742	0.669624	0.642958	0.593791	0.644039	0.688176	0.703051	0.583351	0.697155	0.659238	0.680928	0.683579	0.696181	0.679414	0.699264	0.688933	0.641876	0.643877	0.633546	0.6627	0.661781	0.66535
192	0.712624	0.67844	0.684606	0.730474	0.709541	0.665459	0.70846	0.704944	0.66654	0.658103	0.703321	0.619375	0.718953	0.681794	0.680171	0.678386	0.678656	0.647122	0.709866	0.687094	0.700076	0.673951	0.674329	0.644039	0.68466	0.689691	0.692882	0.682929	0.675249	0.621755	0.615588	0.662754	0.699264	0.725173	0.601039	0.706783	0.64577	0.692557	0.68174	0.706512	0.67698	0.696614	0.701103	0.611478	0.612505	0.626569	0.65529	0.649448	0.639658
193	0.585028	0.589896	0.627109	0.598172	0.622782	0.638522	0.622296	0.606015	0.633005	0.625865	0.637441	0.58108	0.639604	0.619158	0.621106	0.580376	0.616292	0.577942	0.6336	0.671571	0.64934	0.687473	0.657021	0.615805	0.684444	0.608178	0.619591	0.636846	0.597306	0.633059	0.551817	0.622404	0.598821	0.620619	0.559282	0.62857	0.660645	0.627434	0.602228	0.60569	0.634466	0.646419	0.603148	0.632356	0.633925	0.64934	0.667081	0.752759	0.651828
194	0.672112	0.653289	0.665783	0.66773	0.670597	0.686283	0.666486	0.669353	0.685526	0.655019	0.701374	0.621106	0.692503	0.673734	0.679414	0.642363	0.668325	0.650584	0.705863	0.686824	0.710136	0.706999	0.639225	0.654695	0.680117	0.678494	0.686716	0.670327	0.644905	0.627596	0.576428	0.673734	0.677521	0.689312	0.568206	0.677196	0.669786	0.686608	0.649124	0.666486	0.67963	0.697425	0.644743	0.635439	0.638252	0.629057	0.634195	0.718791	0.674275
195	0.609639	0.573561	0.605961	0.594115	0.594007	0.615534	0.616562	0.591843	0.605852	0.570208	0.615967	0.487559	0.639983	0.599037	0.599199	0.572155	0.598875	0.56653	0.618401	0.621322	0.621701	0.623702	0.668163	0.618942	0.662159	0.583081	0.600714	0.616238	0.591519	0.627055	0.550032	0.589409	0.596603	0.620997	0.573615	0.645013	0.638468	0.610288	0.601796	0.596333	0.592601	0.597847	0.588868	0.62235	0.624189	0.816151	0.654424	0.694667	0.653018
196	0.676817	0.647826	0.656534	0.685688	0.663241	0.692666	0.66984	0.675898	0.679738	0.622945	0.697534	0.590383	0.683254	0.656047	0.655236	0.644418	0.652099	0.607962	0.703754	0.705539	0.694018	0.716952	0.711597	0.72355	0.720684	0.65556	0.661023	0.666324	0.674978	0.682172	0.578267	0.626785	0.664052	0.67725	0.585515	0.650692	0.68347	0.676871	0.647339	0.655831	0.667676	0.687365	0.635169	0.685147	0.685472	0.664431	0.67368	0.690502	0.72355
197	0.662376	0.682659	0.694288	0.688663	0.71019	0.710082	0.651341	0.694126	0.69775	0.640848	0.702023	0.59709	0.713923	0.691205	0.689474	0.65675	0.685526	0.661618	0.687527	0.725227	0.707973	0.713436	0.655398	0.675303	0.731718	0.67222	0.687148	0.707756	0.677088	0.629652	0.586434	0.680766	0.689528	0.657994	0.57513	0.698237	0.68942	0.692233	0.685634	0.696614	0.65291	0.695316	0.655344	0.642795	0.644905	0.683903	0.650422	0.738209	0.6746
198	0.627704	0.600281	0.610937	0.610883	0.612776	0.621484	0.599091	0.620132	0.604338	0.556577	0.621809	0.500325	0.632464	0.644959	0.641768	0.599578	0.642741	0.593141	0.648421	0.639983	0.636251	0.625054	0.696884	0.673248	0.685742	0.606177	0.622187	0.632194	0.632735	0.611153	0.554089	0.613533	0.61905	0.63003	0.593304	0.618455	0.64101	0.627704	0.606231	0.631653	0.595521	0.606231	0.587678	0.63598	0.636629	0.723496	0.651125	0.688879	0.663133
199	0.700076	0.642904	0.640686	0.682389	0.662051	0.659455	0.691962	0.660428	0.653397	0.624405	0.68228	0.587246	0.66865	0.664485	0.663674	0.669299	0.665405	0.616562	0.707215	0.664918	0.684444	0.682172	0.724145	0.751839	0.69802	0.66032	0.659184	0.627813	0.666757	0.679414	0.587192	0.63928	0.663295	0.703105	0.582486	0.658968	0.672058	0.672544	0.634303	0.663079	0.664647	0.657075	0.642038	0.73691	0.736478	0.641443	0.675411	0.645175	0.73929
200	0.645932	0.590058	0.616995	0.624513	0.612505	0.619645	0.643823	0.617806	0.624243	0.604608	0.629652	0.593845	0.61905	0.585353	0.589247	0.591194	0.584109	0.566476	0.657508	0.643607	0.655993	0.674762	0.654262	0.645824	0.655614	0.619753	0.611802	0.612992	0.602553	0.699156	0.534725	0.598767	0.606393	0.660969	0.565826	0.61018	0.626406	0.623323	0.580647	0.593574	0.655019	0.642849	0.598334	0.664323	0.664052	0.642525	0.646636	0.632572	0.696019
201	0.709595	0.690989	0.717384	0.720954	0.73307	0.674924	0.754165	0.716411	0.708838	0.693964	0.733936	0.637603	0.746214	0.726309	0.720467	0.706891	0.722198	0.710136	0.701103	0.704078	0.704241	0.68823	0.66773	0.671084	0.700238	0.703105	0.700995	0.699373	0.720684	0.611802	0.581783	0.718141	0.759195	0.713111	0.581296	0.773258	0.694775	0.710839	0.732962	0.761142	0.680225	0.706729	0.719764	0.659725	0.662538	0.607962	0.653613	0.673248	0.661402
202	0.648204	0.628894	0.663944	0.654803	0.64074	0.688555	0.643769	0.658914	0.687094	0.610234	0.676331	0.573237	0.67936	0.658698	0.659455	0.607691	0.65767	0.628299	0.673897	0.69445	0.694396	0.708838	0.656264	0.696722	0.716411	0.645283	0.660212	0.681469	0.64312	0.643769	0.569072	0.649773	0.655128	0.660861	0.597415	0.660969	0.660104	0.656859	0.659184	0.663241	0.663241	0.682172	0.638468	0.672166	0.674924	0.699427	0.628516	0.74497	0.701861
203	0.728581	0.724632	0.70754	0.742319	0.726796	0.696722	0.727445	0.739561	0.68677	0.688014	0.741292	0.660591	0.750595	0.708027	0.710461	0.711489	0.704024	0.702997	0.744645	0.702888	0.735342	0.69656	0.685039	0.673464	0.692882	0.734639	0.712084	0.693477	0.704565	0.630409	0.624351	0.679197	0.725227	0.736586	0.590058	0.722631	0.671733	0.728256	0.705431	0.7328	0.697317	0.724794	0.716194	0.628245	0.629381	0.608827	0.68677	0.64577	0.660537
204	0.573345	0.53981	0.577402	0.557443	0.5701	0.571884	0.572696	0.540837	0.58227	0.572209	0.575563	0.505138	0.589842	0.588057	0.581621	0.517849	0.582107	0.545705	0.583784	0.604013	0.598064	0.614994	0.636683	0.590707	0.640902	0.543758	0.562581	0.60066	0.554522	0.58849	0.571019	0.62527	0.591032	0.597577	0.591465	0.593628	0.614344	0.570911	0.574805	0.572317	0.575292	0.579295	0.544191	0.615372	0.616129	0.716789	0.652099	0.798897	0.627109
205	0.687419	0.697858	0.733178	0.710731	0.739777	0.710461	0.695045	0.720954	0.712624	0.722901	0.729987	0.663728	0.739128	0.734098	0.728202	0.698561	0.726958	0.734368	0.69564	0.724794	0.717222	0.705971	0.65529	0.653397	0.693585	0.715707	0.719115	0.715491	0.721657	0.613858	0.578754	0.733124	0.749135	0.697371	0.563555	0.763955	0.722847	0.741833	0.720792	0.762981	0.681415	0.711164	0.708622	0.646095	0.650314	0.609314	0.666432	0.695586	0.649989
206	0.68347	0.688555	0.717817	0.707378	0.71852	0.715329	0.677034	0.710515	0.699481	0.67222	0.697912	0.619267	0.726796	0.695911	0.693206	0.672923	0.692611	0.684119	0.678548	0.725444	0.706566	0.699805	0.642363	0.665459	0.699859	0.681848	0.688284	0.706891	0.700563	0.632951	0.586705	0.704619	0.712895	0.680766	0.580593	0.732583	0.692774	0.712408	0.705701	0.707648	0.677629	0.702131	0.675573	0.636629	0.641335	0.653018	0.658481	0.6918	0.660861
207	0.558957	0.553278	0.584271	0.540134	0.589518	0.593033	0.578429	0.556523	0.579998	0.59206	0.585082	0.522393	0.600498	0.595954	0.598983	0.54722	0.599308	0.554684	0.598388	0.613317	0.607151	0.618834	0.619916	0.587246	0.642633	0.566097	0.580917	0.602337	0.584109	0.610937	0.559336	0.608881	0.58135	0.593574	0.546625	0.607421	0.633546	0.598821	0.556145	0.587624	0.577834	0.581296	0.564312	0.628949	0.628516	0.681469	0.632572	0.745943	0.627813
208	0.666919	0.636034	0.691043	0.659779	0.661727	0.6832	0.688392	0.661727	0.693315	0.649232	0.701049	0.606556	0.69775	0.664864	0.665405	0.641497	0.664972	0.658589	0.68109	0.685688	0.69153	0.700292	0.632194	0.633925	0.685904	0.664756	0.676331	0.688501	0.665783	0.633276	0.583784	0.671949	0.692774	0.686986	0.599308	0.698615	0.655831	0.673139	0.660158	0.685309	0.657453	0.694775	0.657886	0.671463	0.672653	0.64696	0.623486	0.710623	0.666216
209	0.595305	0.592871	0.591248	0.589031	0.624513	0.607259	0.610558	0.568531	0.615102	0.588977	0.606177	0.551547	0.608611	0.58108	0.577888	0.586489	0.575671	0.579457	0.620402	0.624675	0.610829	0.631815	0.622782	0.620997	0.624946	0.600822	0.603635	0.615588	0.56918	0.628894	0.586056	0.60423	0.57659	0.621214	0.546841	0.590978	0.616562	0.591411	0.59828	0.579673	0.610071	0.597955	0.593412	0.600498	0.600389	0.654262	0.641281	0.677304	0.650368
210	0.663349	0.622782	0.678116	0.668758	0.652261	0.684228	0.659455	0.669948	0.686067	0.648961	0.692557	0.602391	0.684498	0.65556	0.658643	0.63955	0.655723	0.646311	0.676222	0.702997	0.689961	0.709974	0.650692	0.643769	0.692449	0.650692	0.660212	0.672815	0.680387	0.62765	0.562094	0.65172	0.673031	0.669191	0.595251	0.682389	0.659401	0.665513	0.645121	0.669083	0.657778	0.680225	0.633654	0.651828	0.654424	0.63333	0.63955	0.697155	0.665945
211	0.721765	0.649719	0.642146	0.69034	0.678332	0.668325	0.702672	0.667081	0.655182	0.653884	0.661132	0.597685	0.679089	0.660861	0.665296	0.647285	0.657994	0.625757	0.696993	0.667406	0.69775	0.660969	0.681902	0.647609	0.652207	0.66243	0.658481	0.649611	0.669191	0.591302	0.650476	0.660374	0.70397	0.71468	0.644472	0.657183	0.648691	0.692666	0.643336	0.669245	0.677575	0.677737	0.655669	0.607908	0.608881	0.635061	0.641551	0.63333	0.626785
212	0.701482	0.67341	0.674437	0.689853	0.684931	0.697696	0.674816	0.698615	0.684714	0.654479	0.731718	0.620024	0.705485	0.668704	0.662971	0.694288	0.663457	0.648204	0.701482	0.703105	0.710569	0.716681	0.720521	0.668542	0.7037	0.674329	0.697966	0.668488	0.679414	0.663025	0.558579	0.644039	0.681361	0.686716	0.552088	0.681523	0.708189	0.690394	0.666108	0.67579	0.677466	0.696993	0.671679	0.665134	0.66627	0.617914	0.685039	0.655993	0.678386
213	0.676871	0.661348	0.697912	0.717979	0.71495	0.711543	0.774611	0.682767	0.733341	0.665405	0.689204	0.683038	0.712624	0.66627	0.662916	0.67249	0.657778	0.651774	0.680063	0.707486	0.717114	0.703808	0.652856	0.629165	0.669407	0.67963	0.678711	0.667352	0.653451	0.621863	0.63928	0.679305	0.691205	0.691421	0.604013	0.730095	0.691854	0.717384	0.715275	0.67817	0.676006	0.71614	0.731069	0.59947	0.602445	0.576212	0.637819	0.643174	0.631707
214	0.594926	0.568152	0.568639	0.605582	0.598983	0.596711	0.603094	0.565394	0.621268	0.603905	0.593899	0.655939	0.604987	0.581837	0.581945	0.569667	0.574048	0.586218	0.589842	0.59947	0.611424	0.588436	0.575346	0.569288	0.571127	0.578808	0.577131	0.56442	0.563609	0.51098	0.697588	0.621755	0.605636	0.608719	0.676439	0.580052	0.590545	0.605798	0.602012	0.587084	0.591357	0.597901	0.62116	0.546571	0.550898	0.581188	0.567395	0.589301	0.561283
215	0.581729	0.577942	0.566584	0.569072	0.604284	0.573129	0.59709	0.538998	0.572534	0.572101	0.568855	0.50119	0.580376	0.559606	0.556902	0.568693	0.553819	0.561824	0.593953	0.592438	0.585028	0.600119	0.626244	0.615913	0.605041	0.577672	0.578537	0.585461	0.546949	0.633979	0.556253	0.590113	0.55463	0.609585	0.512549	0.569072	0.598875	0.568531	0.564312	0.559336	0.586975	0.56534	0.552034	0.609206	0.609639	0.672761	0.641822	0.660212	0.654641
216	0.641227	0.619916	0.65199	0.66005	0.670705	0.639496	0.640469	0.631491	0.645878	0.665891	0.669569	0.598875	0.666324	0.620943	0.618942	0.632248	0.619807	0.592438	0.682172	0.669245	0.683038	0.70397	0.644202	0.613479	0.655777	0.636791	0.63571	0.664106	0.632302	0.637062	0.600876	0.623323	0.631328	0.663457	0.577942	0.634412	0.640686	0.645067	0.631058	0.61905	0.646311	0.670597	0.624784	0.589193	0.591573	0.64458	0.647285	0.693098	0.625649
217	0.671679	0.651882	0.659293	0.662322	0.684336	0.656913	0.689312	0.668812	0.668379	0.686013	0.69061	0.637386	0.693964	0.683092	0.685904	0.67817	0.677737	0.679035	0.666649	0.682118	0.680009	0.66892	0.641822	0.664377	0.670814	0.655723	0.680658	0.660591	0.691313	0.584379	0.592979	0.686608	0.712949	0.669786	0.599524	0.68704	0.670705	0.690177	0.653884	0.699156	0.650855	0.67341	0.620402	0.66746	0.668055	0.608773	0.620673	0.661348	0.670381
218	0.631274	0.591843	0.625162	0.617644	0.652694	0.622836	0.643444	0.598064	0.633654	0.631004	0.652748	0.56826	0.633167	0.6131	0.610288	0.612776	0.608178	0.59233	0.654479	0.655236	0.654749	0.680604	0.682389	0.624946	0.668488	0.618293	0.631383	0.624351	0.603418	0.644905	0.548842	0.62381	0.605312	0.661835	0.516551	0.626569	0.661781	0.62116	0.605474	0.611478	0.622728	0.631815	0.604013	0.628786	0.630193	0.65172	0.676709	0.682334	0.661618
219	0.63598	0.60688	0.682497	0.663457	0.638901	0.671192	0.664323	0.6627	0.669569	0.615264	0.657075	0.571993	0.668434	0.655885	0.65794	0.62473	0.65199	0.614236	0.650097	0.683849	0.672112	0.686878	0.677142	0.725065	0.710894	0.635547	0.656101	0.660591	0.659293	0.688771	0.517687	0.616562	0.642471	0.668163	0.567071	0.662538	0.676655	0.65767	0.64696	0.657886	0.660158	0.671733	0.613154	0.717438	0.716086	0.659509	0.66389	0.659617	0.738587
220	0.745457	0.717925	0.677629	0.696884	0.704619	0.698453	0.711218	0.69775	0.668001	0.67817	0.718791	0.633546	0.702726	0.659887	0.659671	0.693098	0.655019	0.697804	0.733773	0.659401	0.699427	0.66984	0.637062	0.619862	0.638522	0.740643	0.705214	0.657345	0.683687	0.654695	0.601039	0.669137	0.714301	0.72236	0.548302	0.698345	0.655074	0.713057	0.692233	0.691151	0.68174	0.683903	0.682389	0.607854	0.610883	0.597685	0.632302	0.605582	0.61191
221	0.663944	0.641659	0.687906	0.669191	0.645878	0.677899	0.691151	0.692287	0.665296	0.605907	0.664377	0.555225	0.698237	0.678224	0.685796	0.647772	0.683849	0.655236	0.655452	0.670976	0.667893	0.643444	0.699048	0.775422	0.707865	0.661294	0.678386	0.653018	0.690177	0.680982	0.527585	0.621646	0.67222	0.691854	0.566421	0.710785	0.70132	0.68823	0.676709	0.700346	0.665621	0.664215	0.645987	0.758492	0.756112	0.66535	0.686229	0.634195	0.764009
222	0.62473	0.631599	0.62116	0.625649	0.606556	0.637441	0.628191	0.648367	0.611694	0.561553	0.635926	0.533968	0.648367	0.634195	0.632897	0.627596	0.625379	0.642579	0.628624	0.621592	0.652964	0.616454	0.666595	0.698669	0.659238	0.637927	0.637332	0.632248	0.63982	0.626298	0.516281	0.609585	0.643228	0.625379	0.552629	0.644526	0.632627	0.63333	0.632032	0.643661	0.634141	0.618023	0.621755	0.677683	0.678873	0.683038	0.618401	0.625649	0.690232
223	0.661348	0.61429	0.658157	0.651882	0.675573	0.659076	0.685093	0.643498	0.672436	0.651179	0.683416	0.59828	0.662754	0.64788	0.646311	0.641605	0.641876	0.631166	0.676601	0.687689	0.675141	0.697371	0.674546	0.665296	0.686175	0.647501	0.659076	0.647717	0.632735	0.670922	0.55344	0.652802	0.647772	0.690069	0.530885	0.672112	0.687094	0.669461	0.638793	0.65913	0.655182	0.659238	0.634357	0.667244	0.669786	0.63863	0.664539	0.68201	0.702293
224	0.665891	0.591194	0.630463	0.638144	0.61905	0.612668	0.663457	0.625811	0.610288	0.594548	0.620997	0.577564	0.631383	0.59233	0.596657	0.604825	0.588003	0.563392	0.65794	0.636413	0.636846	0.650692	0.670056	0.659996	0.65648	0.617806	0.616995	0.607583	0.615643	0.709487	0.548897	0.594548	0.614669	0.6799	0.5873	0.627164	0.635872	0.636196	0.586597	0.603473	0.663674	0.632572	0.617319	0.673897	0.673626	0.647285	0.669029	0.617211	0.708189
225	0.689961	0.696506	0.707648	0.710948	0.721711	0.726796	0.77315	0.725498	0.732475	0.651233	0.730474	0.605095	0.745781	0.681794	0.681145	0.678061	0.678873	0.676277	0.691205	0.74048	0.706945	0.720359	0.693747	0.70397	0.760872	0.693531	0.704727	0.730149	0.686608	0.655885	0.561878	0.675411	0.724632	0.698074	0.568152	0.732042	0.71138	0.702185	0.698507	0.726417	0.67368	0.719386	0.676439	0.681253	0.682226	0.648637	0.662646	0.709109	0.706566
226	0.718953	0.738695	0.763685	0.782994	0.837029	0.745673	0.740588	0.758817	0.734747	0.744375	0.739344	0.678278	0.768661	0.730907	0.729717	0.723983	0.722306	0.730528	0.716194	0.746971	0.738587	0.721603	0.638847	0.637224	0.692882	0.734206	0.74973	0.734585	0.714409	0.623864	0.615643	0.810688	0.757951	0.717384	0.559714	0.798193	0.71852	0.749621	0.739723	0.765037	0.697047	0.7414	0.72182	0.623377	0.626947	0.602769	0.675141	0.686067	0.64339
227	0.718791	0.73783	0.764712	0.757518	0.801006	0.731393	0.729608	0.75092	0.717384	0.728473	0.732205	0.664269	0.773745	0.740859	0.742319	0.74405	0.736856	0.747079	0.70727	0.740697	0.722198	0.692395	0.642741	0.658427	0.698832	0.734152	0.730203	0.722415	0.741724	0.622025	0.611532	0.755247	0.7791	0.716302	0.564096	0.804305	0.716627	0.754706	0.745619	0.772285	0.690015	0.734747	0.734368	0.643498	0.647122	0.619375	0.658698	0.673085	0.667352
228	0.717492	0.704781	0.696289	0.73637	0.738804	0.69153	0.72923	0.70992	0.691962	0.745997	0.736478	0.696722	0.736694	0.695316	0.699805	0.714734	0.693639	0.709109	0.711218	0.70608	0.740264	0.712949	0.666432	0.630571	0.668055	0.731069	0.715762	0.685255	0.686932	0.632951	0.603094	0.706999	0.748161	0.714031	0.542785	0.726201	0.714193	0.729392	0.722901	0.712138	0.699643	0.704349	0.699535	0.652261	0.654587	0.576969	0.668379	0.661727	0.629868
229	0.705755	0.749297	0.717222	0.772555	0.861586	0.691043	0.71706	0.729771	0.678224	0.764388	0.692125	0.668109	0.73545	0.708081	0.705971	0.712354	0.698778	0.712678	0.699048	0.693964	0.71733	0.68347	0.629327	0.610666	0.651936	0.715491	0.727823	0.709974	0.68439	0.609963	0.62408	0.84114	0.720305	0.697155	0.529316	0.763522	0.698994	0.72566	0.701158	0.735666	0.676817	0.693531	0.690286	0.580322	0.584325	0.585839	0.654424	0.661402	0.602391
230	0.672815	0.647609	0.687419	0.677196	0.700779	0.69034	0.7004	0.680712	0.700022	0.669083	0.708784	0.623864	0.695586	0.67249	0.669948	0.657886	0.670219	0.663728	0.689582	0.715978	0.694937	0.711597	0.669678	0.680928	0.712841	0.670976	0.675519	0.684768	0.657616	0.660104	0.563176	0.677088	0.682443	0.689258	0.545759	0.691259	0.70635	0.698778	0.677034	0.680874	0.665513	0.682821	0.65675	0.667676	0.670056	0.635493	0.647231	0.698723	0.692395
231	0.617914	0.584379	0.668812	0.658698	0.613533	0.638414	0.661132	0.66005	0.629111	0.597955	0.633817	0.550195	0.665675	0.649989	0.651071	0.617644	0.65318	0.610558	0.622025	0.664918	0.632194	0.636196	0.678873	0.716248	0.689961	0.605095	0.637116	0.652531	0.668163	0.681469	0.513901	0.59709	0.645175	0.642633	0.583622	0.665945	0.65145	0.630138	0.63122	0.663403	0.646906	0.639712	0.609801	0.70873	0.70781	0.679251	0.65648	0.637981	0.720684
232	0.710028	0.747836	0.713111	0.77169	0.858016	0.68558	0.72685	0.716194	0.678548	0.763901	0.692341	0.656264	0.740372	0.70635	0.70516	0.707594	0.697642	0.707702	0.704403	0.694559	0.710515	0.68585	0.633222	0.61905	0.652585	0.710407	0.728418	0.713868	0.689258	0.611748	0.635115	0.83016	0.721928	0.705647	0.532075	0.754598	0.687635	0.712246	0.688555	0.736099	0.669894	0.693801	0.680766	0.581404	0.584595	0.592979	0.663133	0.6713	0.616995
233	0.729392	0.678061	0.734098	0.734963	0.737722	0.70846	0.883222	0.745402	0.722144	0.671517	0.713382	0.610234	0.761846	0.69894	0.6951	0.702185	0.694342	0.703808	0.683146	0.724632	0.686499	0.68055	0.678332	0.674762	0.714788	0.699589	0.701374	0.710244	0.712949	0.636737	0.553494	0.730312	0.780398	0.738317	0.580863	0.799708	0.701644	0.734368	0.723388	0.758276	0.67579	0.713382	0.700671	0.668974	0.670922	0.633546	0.669786	0.671625	0.678494
234	0.661943	0.659617	0.64101	0.664539	0.688987	0.678873	0.706404	0.650097	0.630138	0.692233	0.647231	0.593845	0.681848	0.632681	0.636954	0.643931	0.628624	0.627109	0.659184	0.670002	0.701428	0.672815	0.675736	0.603148	0.658427	0.665567	0.635439	0.633384	0.635385	0.66151	0.620024	0.642146	0.664485	0.661348	0.55847	0.675573	0.697858	0.690718	0.637332	0.638901	0.629165	0.663782	0.662376	0.617428	0.618401	0.632681	0.643607	0.664323	0.616616
235	0.699481	0.698345	0.707324	0.73929	0.778992	0.713814	0.698453	0.732908	0.718628	0.70516	0.729771	0.655939	0.731015	0.720359	0.718628	0.707594	0.709758	0.718196	0.704024	0.729879	0.726201	0.722847	0.67222	0.677088	0.708297	0.704132	0.722901	0.699913	0.693369	0.613425	0.589409	0.77407	0.716357	0.694072	0.557389	0.735612	0.719386	0.723605	0.706026	0.731339	0.688392	0.713706	0.677304	0.638576	0.641768	0.610558	0.656913	0.706296	0.672815
236	0.723226	0.730149	0.743834	0.778992	0.826103	0.732691	0.735558	0.752434	0.727012	0.751947	0.735396	0.683524	0.753462	0.74286	0.742103	0.728581	0.734152	0.749405	0.723767	0.728418	0.743617	0.721116	0.660266	0.657291	0.695154	0.736532	0.752596	0.723334	0.717979	0.609314	0.6045	0.832756	0.747404	0.732259	0.560363	0.787322	0.717222	0.754922	0.722306	0.762116	0.703321	0.734639	0.715653	0.628949	0.632681	0.577997	0.654479	0.696884	0.646582
237	0.680658	0.680712	0.678981	0.679955	0.721441	0.690935	0.771636	0.661727	0.684011	0.687689	0.678711	0.631815	0.692557	0.68082	0.680117	0.696993	0.673139	0.67725	0.682875	0.69418	0.691151	0.686013	0.661835	0.621484	0.664647	0.698669	0.703321	0.648799	0.671192	0.62738	0.600173	0.702347	0.67222	0.699589	0.540296	0.735234	0.715167	0.714247	0.662159	0.683957	0.684228	0.68347	0.673193	0.611965	0.614939	0.562797	0.649394	0.65026	0.647934
238	0.605582	0.60066	0.664485	0.62592	0.660915	0.667622	0.642904	0.628462	0.649286	0.610125	0.643715	0.558579	0.664377	0.625216	0.624892	0.605041	0.623107	0.607367	0.630679	0.692125	0.65026	0.669948	0.656209	0.63003	0.698507	0.612884	0.63809	0.653613	0.629598	0.640794	0.566097	0.643174	0.645392	0.633005	0.542622	0.676871	0.68228	0.654533	0.636575	0.64431	0.622079	0.654046	0.628894	0.651504	0.652315	0.666973	0.667027	0.747079	0.661402
239	0.686013	0.71019	0.713382	0.756274	0.768498	0.694234	0.707973	0.702347	0.715329	0.707215	0.70278	0.737559	0.728851	0.683416	0.681145	0.693801	0.674816	0.676709	0.700454	0.700184	0.713977	0.700671	0.629111	0.622296	0.657832	0.704241	0.708622	0.699968	0.686121	0.604662	0.647609	0.717655	0.697317	0.695208	0.605852	0.728094	0.681145	0.719602	0.713273	0.708676	0.686067	0.722036	0.743239	0.586597	0.590437	0.549437	0.642092	0.645878	0.621106
240	0.710569	0.712841	0.703105	0.738966	0.753732	0.713165	0.764766	0.714896	0.72566	0.706458	0.731231	0.651395	0.747999	0.682497	0.679792	0.689799	0.673248	0.669245	0.722144	0.732746	0.748431	0.743509	0.676926	0.667568	0.71111	0.712408	0.711002	0.71349	0.670002	0.666	0.592384	0.6918	0.723442	0.715816	0.556253	0.738479	0.695045	0.710785	0.695857	0.706999	0.704186	0.734044	0.697696	0.648961	0.654641	0.614615	0.678602	0.716302	0.676385
241	0.615859	0.58135	0.616616	0.59801	0.615967	0.628786	0.632951	0.600768	0.630409	0.611045	0.644093	0.556902	0.63928	0.617644	0.619862	0.578537	0.613966	0.591086	0.62619	0.648691	0.642092	0.650963	0.632789	0.664215	0.660861	0.60066	0.613209	0.628678	0.607854	0.645608	0.557551	0.626677	0.631491	0.64339	0.558038	0.628408	0.643769	0.630355	0.597793	0.605203	0.62143	0.633222	0.587895	0.676709	0.676547	0.683308	0.649665	0.715113	0.701644
242	0.725065	0.673626	0.709487	0.734585	0.730636	0.685201	0.828483	0.705322	0.691962	0.706675	0.713814	0.621592	0.736153	0.672382	0.673518	0.701915	0.673951	0.680982	0.711056	0.694991	0.696452	0.68677	0.674762	0.640632	0.684931	0.696776	0.709271	0.68585	0.685526	0.642687	0.592222	0.67579	0.711651	0.741887	0.56323	0.772339	0.66508	0.701428	0.701807	0.698615	0.686391	0.71111	0.714896	0.642038	0.643877	0.635331	0.685958	0.637386	0.648529
243	0.689474	0.677899	0.710839	0.737343	0.729771	0.717006	0.694883	0.703267	0.731556	0.678602	0.700184	0.69391	0.718033	0.674221	0.673572	0.667785	0.663998	0.649665	0.704998	0.717547	0.722955	0.723226	0.62592	0.63214	0.684011	0.683146	0.7004	0.700292	0.673031	0.612451	0.649665	0.716032	0.697858	0.698399	0.633384	0.710677	0.671625	0.716086	0.700238	0.690989	0.689691	0.737722	0.716519	0.601633	0.605366	0.597685	0.63241	0.696181	0.637981
244	0.558795	0.552466	0.584379	0.538241	0.589139	0.592763	0.579241	0.55582	0.579078	0.59114	0.582378	0.522663	0.600119	0.59444	0.597469	0.548951	0.597685	0.554684	0.600768	0.612559	0.606123	0.61997	0.62143	0.58876	0.641443	0.566854	0.581999	0.599199	0.583784	0.608503	0.560201	0.607367	0.580268	0.591519	0.547274	0.607151	0.633222	0.596116	0.556902	0.586975	0.578213	0.580647	0.562148	0.629598	0.627164	0.68174	0.632086	0.74524	0.629273
245	0.695803	0.683903	0.671679	0.706026	0.694613	0.702618	0.708297	0.697858	0.695911	0.664972	0.708405	0.634357	0.696289	0.666919	0.664323	0.657075	0.663782	0.645554	0.69802	0.731177	0.72355	0.748215	0.715707	0.701698	0.707973	0.701644	0.690015	0.677737	0.671084	0.714247	0.553602	0.647285	0.68466	0.684282	0.522014	0.673031	0.718087	0.702077	0.674546	0.684119	0.68942	0.712462	0.667947	0.685093	0.686824	0.620943	0.679197	0.655723	0.701482
246	0.639388	0.644797	0.663836	0.61164	0.60926	0.661564	0.636413	0.660374	0.618131	0.630571	0.682713	0.589409	0.64101	0.602878	0.602986	0.625865	0.603202	0.622566	0.649394	0.645987	0.622458	0.650368	0.61905	0.662051	0.632843	0.66389	0.657291	0.657562	0.660969	0.769202	0.526071	0.563933	0.616887	0.6455	0.539161	0.621917	0.631004	0.62884	0.600552	0.654316	0.656696	0.662484	0.614777	0.691746	0.689366	0.604987	0.595089	0.611153	0.676655
247	0.541865	0.547544	0.540729	0.546733	0.518553	0.56415	0.5205	0.542244	0.565718	0.57394	0.542081	0.616833	0.517092	0.518012	0.525692	0.542135	0.518066	0.541703	0.549708	0.56296	0.573129	0.579619	0.564474	0.555387	0.560255	0.546787	0.54484	0.56653	0.531913	0.56534	0.618996	0.514604	0.511629	0.549329	0.675573	0.50265	0.553332	0.54127	0.521906	0.52315	0.575238	0.561986	0.579349	0.540621	0.541324	0.605095	0.550573	0.579349	0.540296
248	0.570695	0.535374	0.58849	0.577672	0.556794	0.56918	0.5787	0.540242	0.577888	0.560796	0.562473	0.495565	0.561445	0.53743	0.53651	0.541865	0.537051	0.49854	0.573507	0.591627	0.577293	0.603527	0.62116	0.569613	0.598605	0.530831	0.537159	0.572479	0.54035	0.647122	0.574318	0.535482	0.53029	0.590004	0.583514	0.551763	0.589085	0.55609	0.546679	0.5172	0.581242	0.569991	0.558146	0.58611	0.587516	0.682497	0.643012	0.600173	0.597523
249	0.673734	0.63809	0.650638	0.687797	0.667135	0.664106	0.668974	0.661186	0.645662	0.645229	0.657237	0.593953	0.672977	0.633005	0.637062	0.641605	0.629976	0.612343	0.683849	0.677521	0.679197	0.671895	0.693152	0.670164	0.656372	0.653505	0.632356	0.640524	0.655831	0.668001	0.605312	0.622782	0.66032	0.682659	0.612884	0.655939	0.68704	0.691476	0.631977	0.637224	0.672815	0.665621	0.643336	0.65767	0.659563	0.661186	0.683957	0.632789	0.69802
250	0.670219	0.627272	0.619429	0.642958	0.664485	0.631977	0.654695	0.64101	0.636034	0.603797	0.657994	0.56945	0.647068	0.636683	0.628894	0.645121	0.632302	0.595792	0.65886	0.664647	0.649665	0.655669	0.714193	0.652802	0.665513	0.635115	0.61018	0.610666	0.638306	0.637873	0.552629	0.590924	0.658265	0.664972	0.52883	0.646095	0.696452	0.667676	0.646419	0.632951	0.62592	0.631274	0.636305	0.63982	0.640469	0.647663	0.676926	0.640524	0.666108
251	0.608449	0.609855	0.635764	0.625162	0.612181	0.622079	0.617265	0.631328	0.642417	0.624784	0.62857	0.575563	0.627055	0.61521	0.615805	0.605636	0.614182	0.633708	0.619375	0.640361	0.619104	0.644093	0.64101	0.677737	0.656047	0.612668	0.649016	0.652261	0.655074	0.637062	0.532778	0.609098	0.611261	0.627704	0.576266	0.622079	0.639063	0.622025	0.587029	0.642092	0.638901	0.638522	0.572912	0.657129	0.657183	0.642525	0.625865	0.642579	0.677899
252	0.657129	0.639171	0.688338	0.678061	0.655777	0.690502	0.64312	0.678765	0.688122	0.643661	0.686553	0.617265	0.674275	0.662159	0.655614	0.643444	0.654749	0.641443	0.691584	0.685472	0.690394	0.695586	0.638414	0.665188	0.671787	0.66773	0.674437	0.684065	0.677737	0.647934	0.585623	0.648907	0.676006	0.664701	0.593736	0.648312	0.666432	0.68174	0.660807	0.679143	0.684336	0.705214	0.639496	0.635439	0.638522	0.630193	0.641443	0.664377	0.645175
253	0.724416	0.712516	0.701644	0.689096	0.693206	0.694342	0.698615	0.726417	0.706512	0.690772	0.768985	0.635493	0.732421	0.756707	0.751569	0.67817	0.754327	0.706621	0.739831	0.701266	0.702077	0.697804	0.661889	0.702456	0.696127	0.73518	0.722631	0.718845	0.784563	0.61548	0.56891	0.678386	0.753083	0.708514	0.591735	0.712949	0.669353	0.703213	0.699318	0.774935	0.693423	0.726633	0.661618	0.681145	0.682389	0.591843	0.639496	0.684336	0.673626
254	0.734531	0.724794	0.697588	0.689582	0.686445	0.683254	0.700238	0.731285	0.691151	0.687148	0.771419	0.631923	0.733557	0.764171	0.757032	0.685634	0.762981	0.715437	0.737073	0.683308	0.68942	0.672274	0.666432	0.708189	0.686283	0.739182	0.72182	0.709109	0.799005	0.608719	0.563879	0.675573	0.757032	0.711489	0.595792	0.716519	0.669624	0.704349	0.698832	0.79127	0.687473	0.711434	0.660158	0.696452	0.697209	0.582919	0.636737	0.655344	0.669299
255	0.613641	0.576969	0.622241	0.616887	0.590545	0.641497	0.613858	0.626298	0.648853	0.584055	0.652694	0.563392	0.647501	0.642092	0.640632	0.597469	0.639334	0.586164	0.647177	0.667027	0.654533	0.686283	0.688717	0.698615	0.737181	0.600065	0.630355	0.640253	0.625108	0.664052	0.539972	0.57897	0.623161	0.618617	0.578483	0.622241	0.66773	0.625974	0.617644	0.614236	0.633384	0.65145	0.586543	0.702997	0.705647	0.63836	0.644743	0.669515	0.705485
256	0.602661	0.605149	0.62527	0.612505	0.630788	0.640686	0.594548	0.630355	0.634466	0.629814	0.646041	0.565826	0.652315	0.655993	0.657129	0.611802	0.646798	0.651233	0.635547	0.645662	0.647501	0.650314	0.620835	0.652207	0.653559	0.625216	0.626623	0.620024	0.614344	0.605474	0.577347	0.667568	0.619321	0.606123	0.567016	0.628949	0.66032	0.637711	0.632248	0.63809	0.604717	0.623702	0.586543	0.632897	0.635006	0.718682	0.632302	0.695695	0.668434
257	0.591735	0.59617	0.640361	0.602986	0.633384	0.646852	0.618239	0.621106	0.640037	0.618077	0.643877	0.574751	0.653613	0.620402	0.62262	0.590167	0.618888	0.585839	0.639983	0.679522	0.64815	0.684931	0.659942	0.62354	0.684011	0.613695	0.623594	0.645987	0.612559	0.640956	0.558579	0.612776	0.613966	0.620402	0.550411	0.63598	0.679468	0.64074	0.60304	0.621863	0.63452	0.647826	0.598821	0.634736	0.636629	0.654749	0.674113	0.743834	0.673626
258	0.631383	0.606772	0.615102	0.614615	0.614615	0.625703	0.606502	0.624459	0.603797	0.562365	0.624297	0.501514	0.637873	0.645716	0.64788	0.603256	0.646852	0.597252	0.646257	0.641876	0.640415	0.62527	0.703429	0.673193	0.683687	0.612505	0.625595	0.633492	0.64074	0.612776	0.557443	0.618509	0.62408	0.634033	0.59617	0.620511	0.645392	0.632518	0.608016	0.638468	0.59736	0.609044	0.592384	0.636142	0.637711	0.729825	0.653613	0.688014	0.661456
259	0.739777	0.694937	0.716843	0.748756	0.744645	0.69683	0.9041	0.732908	0.705647	0.684011	0.711164	0.61905	0.747945	0.681794	0.678927	0.71138	0.679522	0.676385	0.697479	0.715545	0.702293	0.69299	0.69564	0.652369	0.694937	0.711597	0.705971	0.69418	0.698399	0.654803	0.563663	0.700022	0.75146	0.75027	0.558741	0.773907	0.699427	0.728202	0.704781	0.732583	0.685255	0.712787	0.707919	0.650097	0.650151	0.612884	0.687257	0.642904	0.658698
260	0.667839	0.66654	0.701212	0.701969	0.705431	0.664539	0.665729	0.665891	0.66719	0.682443	0.680658	0.674546	0.662213	0.672598	0.663728	0.676331	0.663241	0.658914	0.69153	0.672544	0.682767	0.691097	0.625379	0.589193	0.637873	0.678224	0.686337	0.67487	0.663079	0.642795	0.613371	0.714355	0.646365	0.684174	0.567179	0.701969	0.679576	0.704186	0.680387	0.662754	0.69326	0.690123	0.697588	0.577564	0.581404	0.581621	0.659509	0.639063	0.595035
261	0.693206	0.662916	0.629868	0.64577	0.637008	0.662376	0.659347	0.660699	0.641064	0.611965	0.664972	0.572588	0.668379	0.672166	0.681361	0.644148	0.678116	0.61878	0.694613	0.652748	0.690664	0.66719	0.69326	0.789106	0.729284	0.678981	0.664756	0.617698	0.647177	0.69418	0.553061	0.606988	0.660699	0.700617	0.551926	0.617968	0.686932	0.671733	0.618131	0.680333	0.650746	0.650855	0.606826	0.769688	0.768228	0.611694	0.625595	0.631761	0.751569
262	0.678386	0.670002	0.708405	0.715816	0.716843	0.707702	0.688825	0.726471	0.730095	0.672436	0.701158	0.719818	0.731447	0.683146	0.68082	0.68082	0.677737	0.67222	0.686283	0.725011	0.714788	0.708081	0.657021	0.647717	0.685255	0.678981	0.687419	0.698074	0.700022	0.61283	0.616616	0.67579	0.710028	0.684228	0.611315	0.719818	0.706296	0.724632	0.727661	0.707865	0.678602	0.716357	0.730041	0.602932	0.605852	0.559823	0.635656	0.653343	0.647177
263	0.71495	0.688771	0.736315	0.745997	0.731015	0.754057	0.755463	0.730149	0.73691	0.680495	0.718628	0.642958	0.748756	0.702888	0.701482	0.698778	0.693369	0.678061	0.711759	0.754003	0.747187	0.743617	0.718791	0.683903	0.735612	0.715545	0.716573	0.706675	0.710407	0.646744	0.582324	0.692071	0.738479	0.725281	0.564745	0.750054	0.752813	0.753137	0.727769	0.727986	0.708892	0.739669	0.715383	0.645067	0.648799	0.615967	0.707432	0.693801	0.677683
264	0.730907	0.724091	0.737884	0.754706	0.745835	0.750379	0.754652	0.732367	0.732529	0.714734	0.744807	0.671571	0.753894	0.7004	0.702942	0.709	0.692828	0.688663	0.742049	0.742428	0.767254	0.755193	0.700671	0.661781	0.720413	0.737073	0.733827	0.717168	0.711543	0.664431	0.625649	0.694937	0.727283	0.744699	0.57183	0.741021	0.731339	0.750811	0.71376	0.731123	0.724145	0.749351	0.736207	0.635006	0.638793	0.607854	0.708243	0.683903	0.662916
265	0.714626	0.707594	0.71825	0.740967	0.731339	0.74643	0.730203	0.712787	0.737451	0.688555	0.72063	0.680225	0.730312	0.682389	0.683579	0.694234	0.674167	0.665026	0.720521	0.736207	0.755842	0.742644	0.689853	0.646149	0.713111	0.720413	0.717979	0.697317	0.686824	0.64339	0.630625	0.683524	0.708622	0.721928	0.58227	0.71944	0.724849	0.737722	0.714896	0.704944	0.71111	0.737127	0.742373	0.616616	0.619591	0.590545	0.688068	0.6746	0.647609
266	0.712678	0.717763	0.734098	0.773583	0.767309	0.730528	0.727986	0.721765	0.744104	0.727066	0.711002	0.75146	0.724091	0.699048	0.696235	0.710677	0.687527	0.710353	0.711651	0.741346	0.734368	0.729771	0.652531	0.632843	0.68201	0.724308	0.731772	0.707594	0.700184	0.617482	0.639875	0.729013	0.725498	0.721225	0.599903	0.741562	0.706296	0.748377	0.716086	0.723821	0.716573	0.757789	0.770013	0.591735	0.595521	0.541703	0.65383	0.647177	0.620673
267	0.633059	0.612343	0.679197	0.67487	0.647826	0.620997	0.639875	0.670056	0.679522	0.664864	0.657778	0.758979	0.659347	0.680117	0.675898	0.64193	0.668325	0.672112	0.646527	0.662646	0.634141	0.635872	0.610991	0.606177	0.622891	0.632897	0.640902	0.65172	0.685958	0.549762	0.613749	0.656859	0.682443	0.64696	0.672598	0.677088	0.634682	0.664215	0.671895	0.685472	0.648475	0.665242	0.684877	0.581729	0.585136	0.51455	0.59617	0.601633	0.602607
268	0.728743	0.717114	0.724091	0.744807	0.763035	0.731447	0.77645	0.719872	0.720089	0.718033	0.716789	0.680874	0.720954	0.72447	0.722577	0.74048	0.716681	0.710244	0.72117	0.74259	0.734044	0.725444	0.691097	0.665675	0.692395	0.730582	0.723064	0.684985	0.708946	0.630625	0.607583	0.75	0.72923	0.734747	0.562743	0.748594	0.756274	0.7705	0.718141	0.719007	0.714626	0.73572	0.725876	0.621268	0.62592	0.58995	0.678548	0.650963	0.65383
269	0.746051	0.713923	0.74405	0.765848	0.749405	0.741562	0.748215	0.732962	0.71376	0.715221	0.725389	0.657778	0.744321	0.698507	0.696993	0.715762	0.696127	0.697642	0.742806	0.730474	0.743834	0.718033	0.68677	0.663836	0.694342	0.726471	0.721549	0.703862	0.710461	0.642741	0.63598	0.718412	0.730312	0.744862	0.606772	0.75384	0.709379	0.748107	0.718141	0.717492	0.719981	0.740372	0.734044	0.644688	0.647717	0.632843	0.686121	0.658211	0.662105
270	0.615318	0.630517	0.677358	0.665242	0.660212	0.626623	0.624621	0.674546	0.660212	0.669137	0.658914	0.76455	0.659779	0.665621	0.663944	0.642309	0.669137	0.686716	0.631599	0.64907	0.654965	0.629814	0.589734	0.596116	0.614885	0.647772	0.658806	0.636846	0.674383	0.554468	0.622187	0.666595	0.669515	0.619699	0.610775	0.699102	0.642687	0.671949	0.668812	0.702834	0.616508	0.648042	0.693855	0.574048	0.57632	0.491887	0.559931	0.58849	0.576807
271	0.680982	0.691692	0.726039	0.722739	0.736532	0.714355	0.683524	0.70516	0.715275	0.703321	0.690935	0.737992	0.718141	0.692503	0.69061	0.692341	0.682659	0.694342	0.684768	0.717655	0.700941	0.694234	0.621106	0.621592	0.658968	0.689799	0.691584	0.696776	0.696181	0.610775	0.650584	0.725281	0.696939	0.685039	0.618347	0.726525	0.702293	0.744807	0.725335	0.696073	0.693152	0.719007	0.744645	0.591897	0.596333	0.555874	0.640253	0.641119	0.620078
272	0.6918	0.664106	0.715167	0.727391	0.701374	0.679522	0.6799	0.710353	0.690286	0.669137	0.710407	0.66746	0.713057	0.683146	0.67936	0.689366	0.672977	0.648204	0.717763	0.701969	0.706729	0.708676	0.657291	0.650314	0.6799	0.678224	0.688933	0.679143	0.700454	0.651395	0.579024	0.648691	0.689096	0.683146	0.610883	0.701807	0.670381	0.698129	0.677466	0.688717	0.700617	0.71376	0.667785	0.636305	0.638468	0.605041	0.662105	0.650314	0.668812
273	0.753894	0.773258	0.75622	0.76482	0.790837	0.740913	0.758005	0.753137	0.72328	0.75092	0.754003	0.713057	0.772339	0.743401	0.745835	0.764063	0.740534	0.73572	0.745402	0.732691	0.76601	0.717979	0.679684	0.673518	0.704619	0.778884	0.763685	0.708946	0.739994	0.654911	0.612614	0.742752	0.762927	0.756004	0.55106	0.78743	0.790405	0.807443	0.759844	0.771852	0.738966	0.743834	0.767146	0.667081	0.668596	0.585461	0.698291	0.660861	0.661132
274	0.724794	0.736478	0.755193	0.788295	0.788566	0.744483	0.7295	0.740426	0.724037	0.721387	0.720467	0.705106	0.742211	0.722901	0.72117	0.740967	0.714355	0.711705	0.728581	0.747404	0.754543	0.740697	0.67844	0.657075	0.690772	0.741292	0.747458	0.719548	0.720413	0.623107	0.615697	0.755355	0.732637	0.721549	0.574751	0.756545	0.750433	0.769093	0.751623	0.72182	0.734098	0.746809	0.73426	0.612343	0.615805	0.589463	0.700995	0.670489	0.641551
275	0.717006	0.698237	0.744699	0.767471	0.723983	0.735234	0.755409	0.738046	0.727283	0.684119	0.718628	0.649448	0.739885	0.6951	0.690826	0.698074	0.691854	0.695154	0.717601	0.731772	0.728851	0.717763	0.667027	0.683957	0.713544	0.717114	0.72236	0.723713	0.711597	0.664431	0.576158	0.703051	0.735612	0.727986	0.603202	0.750811	0.708405	0.750487	0.729068	0.723442	0.713382	0.74497	0.720467	0.652477	0.655506	0.61283	0.660645	0.664864	0.662971
276	0.703808	0.711813	0.746214	0.760818	0.76693	0.724037	0.72209	0.723767	0.71852	0.729771	0.718466	0.693152	0.731231	0.701482	0.698129	0.715437	0.689907	0.689799	0.714463	0.730798	0.734855	0.725498	0.639875	0.638955	0.680982	0.720359	0.721495	0.703646	0.714139	0.627055	0.629652	0.739615	0.741183	0.71257	0.587787	0.757951	0.738317	0.76217	0.723496	0.716897	0.703592	0.746214	0.725606	0.627921	0.630409	0.570965	0.678224	0.681036	0.643066
277	0.693585	0.682875	0.690556	0.725714	0.70516	0.706242	0.706512	0.699859	0.726039	0.678927	0.699048	0.721333	0.696668	0.658048	0.660266	0.662592	0.653775	0.646906	0.687148	0.743131	0.717438	0.738858	0.682172	0.678602	0.73161	0.687689	0.684877	0.684931	0.673031	0.637711	0.606339	0.668217	0.695911	0.69445	0.606556	0.690989	0.705809	0.7037	0.697425	0.68677	0.692233	0.717979	0.719386	0.644743	0.648583	0.559011	0.667027	0.658968	0.659509
278	0.651125	0.630842	0.66719	0.683795	0.663457	0.681794	0.658211	0.664539	0.643877	0.651017	0.632735	0.621592	0.653343	0.62354	0.62884	0.645338	0.616129	0.596549	0.655614	0.692557	0.672598	0.690556	0.696073	0.648637	0.688825	0.638793	0.636413	0.62619	0.651612	0.676547	0.569234	0.625541	0.622891	0.645716	0.562365	0.65264	0.710623	0.677142	0.646636	0.632248	0.668055	0.661889	0.631869	0.620673	0.624026	0.599686	0.697804	0.624135	0.661997
279	0.770338	0.735612	0.757248	0.78743	0.770716	0.725227	0.770987	0.752109	0.71971	0.706458	0.738425	0.673031	0.766173	0.716086	0.713706	0.758654	0.708622	0.708514	0.734314	0.721062	0.751623	0.706621	0.700076	0.667893	0.687365	0.739669	0.752001	0.69921	0.726796	0.638198	0.608395	0.720035	0.774989	0.760006	0.568585	0.777369	0.727066	0.771365	0.743509	0.733665	0.715545	0.749135	0.741562	0.641227	0.643769	0.618077	0.714139	0.622296	0.645662
280	0.659076	0.626947	0.692936	0.677629	0.679197	0.678007	0.678007	0.659347	0.670381	0.594656	0.637386	0.551114	0.68347	0.656372	0.655885	0.641714	0.647609	0.629543	0.654208	0.683795	0.666108	0.664215	0.677899	0.655344	0.688284	0.630842	0.652964	0.656913	0.639171	0.616833	0.585299	0.69391	0.67103	0.678656	0.569721	0.686175	0.69921	0.684985	0.673897	0.645121	0.661997	0.677412	0.651287	0.630301	0.630517	0.663295	0.704186	0.675519	0.673139
281	0.680658	0.632194	0.670381	0.707973	0.673626	0.652315	0.666811	0.664539	0.669083	0.654749	0.635277	0.748215	0.649394	0.625162	0.620673	0.653451	0.613912	0.616454	0.658265	0.662159	0.663241	0.645175	0.604392	0.57778	0.613425	0.633384	0.636683	0.624243	0.631491	0.567666	0.698291	0.65264	0.675357	0.67725	0.682659	0.666973	0.63241	0.684282	0.679955	0.62765	0.669894	0.691097	0.71944	0.565394	0.567503	0.545814	0.614236	0.581891	0.557767
282	0.732475	0.705647	0.741292	0.768661	0.737289	0.73069	0.733124	0.738858	0.715978	0.718466	0.713219	0.683146	0.740426	0.685742	0.68439	0.703429	0.680117	0.670759	0.723442	0.736532	0.738046	0.728743	0.679738	0.670489	0.696127	0.709595	0.710407	0.701158	0.715113	0.684498	0.60569	0.69656	0.71825	0.723821	0.583514	0.743834	0.720738	0.752326	0.724362	0.69921	0.745024	0.740048	0.720035	0.636142	0.637549	0.60423	0.680982	0.649773	0.662484
283	0.640145	0.593141	0.639117	0.63598	0.609639	0.622133	0.659184	0.65026	0.61905	0.60899	0.646041	0.588003	0.658481	0.630301	0.635331	0.604122	0.626569	0.606718	0.630679	0.646527	0.632735	0.634736	0.658806	0.700887	0.676493	0.624351	0.605149	0.609585	0.64934	0.691367	0.508871	0.591357	0.656426	0.632572	0.578051	0.652423	0.640902	0.639334	0.625974	0.653018	0.621701	0.631491	0.587733	0.712841	0.710569	0.629165	0.63003	0.619321	0.712841
284	0.742373	0.726742	0.722955	0.765794	0.781967	0.70132	0.749459	0.731502	0.707161	0.749297	0.730203	0.715275	0.750974	0.726255	0.729987	0.750974	0.72209	0.73545	0.739669	0.715762	0.746646	0.717168	0.694234	0.680009	0.686716	0.733232	0.728635	0.695154	0.726958	0.608286	0.612992	0.752109	0.74378	0.744212	0.56296	0.749621	0.740318	0.767633	0.719223	0.733286	0.724903	0.726633	0.726633	0.650314	0.653721	0.580431	0.691421	0.653721	0.678765
285	0.742536	0.72685	0.727283	0.771527	0.771365	0.714301	0.754111	0.744429	0.719223	0.745294	0.739831	0.713382	0.753678	0.733611	0.736802	0.749892	0.729554	0.736694	0.740048	0.728851	0.752542	0.731664	0.695965	0.678494	0.694072	0.741454	0.741995	0.702888	0.728418	0.608936	0.598929	0.749135	0.742319	0.745294	0.567071	0.749189	0.742265	0.770932	0.725606	0.741887	0.726147	0.741129	0.731177	0.645067	0.646798	0.584704	0.689745	0.65767	0.675303
286	0.715762	0.742914	0.731988	0.740426	0.765145	0.751136	0.728851	0.73426	0.7209	0.738425	0.749459	0.700508	0.745294	0.70846	0.709055	0.748702	0.704132	0.719548	0.73637	0.72447	0.753354	0.7381	0.665459	0.648529	0.704024	0.742103	0.770392	0.710244	0.692179	0.661186	0.622566	0.729825	0.705809	0.732691	0.553224	0.732205	0.731447	0.75595	0.699048	0.725281	0.731664	0.74021	0.726742	0.64101	0.644743	0.594277	0.658698	0.672166	0.655182
287	0.679576	0.637116	0.650097	0.651936	0.657724	0.634141	0.667893	0.621051	0.635872	0.669191	0.665242	0.610017	0.662267	0.653775	0.658643	0.626893	0.652964	0.617482	0.682497	0.642849	0.676763	0.668109	0.62738	0.595359	0.623269	0.652531	0.646365	0.637765	0.632086	0.579457	0.640361	0.696939	0.657832	0.709433	0.62592	0.654803	0.63214	0.668758	0.639009	0.638522	0.669624	0.664323	0.640145	0.595576	0.597523	0.62646	0.686445	0.683524	0.608016
288	0.678278	0.661294	0.691043	0.684552	0.69272	0.688825	0.70608	0.692287	0.674059	0.658589	0.6951	0.593087	0.725822	0.670868	0.674113	0.680333	0.666108	0.668596	0.656588	0.702131	0.680495	0.675736	0.728256	0.694559	0.718087	0.661727	0.667568	0.65199	0.689691	0.647609	0.541919	0.656804	0.727228	0.669353	0.551006	0.733178	0.724632	0.700887	0.674059	0.709325	0.641173	0.676114	0.649665	0.702997	0.703754	0.639496	0.699643	0.648367	0.701266
289	0.538457	0.534293	0.529208	0.543974	0.49908	0.545435	0.514875	0.533589	0.532129	0.538349	0.514009	0.59233	0.505842	0.501514	0.512062	0.546787	0.502272	0.504165	0.538133	0.533914	0.552629	0.540837	0.569018	0.552196	0.527315	0.526936	0.522339	0.529857	0.530993	0.563609	0.642795	0.465491	0.502759	0.54127	0.703592	0.496051	0.535645	0.533698	0.507789	0.504868	0.564474	0.547112	0.56058	0.532129	0.531155	0.603581	0.55555	0.531696	0.534671
290	0.745132	0.715113	0.760601	0.765848	0.749026	0.723875	0.750379	0.770824	0.732205	0.69564	0.739074	0.664485	0.77196	0.746646	0.742752	0.739885	0.741508	0.733503	0.730149	0.720413	0.745078	0.7004	0.699751	0.702185	0.70727	0.730907	0.73161	0.724957	0.760601	0.614777	0.578051	0.728364	0.784076	0.737668	0.592384	0.776612	0.736315	0.775909	0.766389	0.765794	0.715816	0.738804	0.729717	0.664106	0.667839	0.609801	0.676601	0.657129	0.6746
291	0.688447	0.633871	0.684877	0.685201	0.665405	0.639442	0.652531	0.66654	0.639875	0.656642	0.666162	0.613317	0.660699	0.62235	0.618509	0.65264	0.619483	0.623864	0.705863	0.639225	0.654046	0.653126	0.609801	0.610829	0.608827	0.65648	0.660969	0.658427	0.674924	0.629922	0.594926	0.635818	0.628083	0.711921	0.624189	0.670381	0.615967	0.669083	0.619645	0.636305	0.69445	0.672598	0.654587	0.600552	0.601525	0.627975	0.649016	0.611045	0.619483
292	0.600281	0.599416	0.589842	0.586759	0.604608	0.605636	0.580593	0.600822	0.606934	0.57778	0.587516	0.651071	0.578267	0.567179	0.568477	0.61878	0.56945	0.566908	0.608341	0.60926	0.609152	0.597685	0.604987	0.58638	0.579727	0.600876	0.597144	0.560147	0.579998	0.586272	0.628516	0.563771	0.596657	0.591627	0.606339	0.580863	0.596387	0.608232	0.6078	0.583405	0.589734	0.620835	0.636088	0.571127	0.572588	0.564691	0.603473	0.558416	0.580917
293	0.704349	0.734098	0.746701	0.713652	0.798897	0.709541	0.745727	0.729933	0.685904	0.761467	0.699859	0.637981	0.777045	0.70635	0.705809	0.729284	0.69921	0.747404	0.693747	0.71257	0.68109	0.649881	0.623107	0.652748	0.676277	0.704186	0.710461	0.721711	0.712029	0.617428	0.622079	0.737127	0.758113	0.723442	0.554792	0.79246	0.682334	0.728527	0.693477	0.745673	0.675032	0.708784	0.698399	0.623107	0.625325	0.625974	0.652748	0.654424	0.668974
294	0.752704	0.699373	0.678278	0.691638	0.680658	0.678548	0.694288	0.707919	0.662592	0.650206	0.681361	0.585569	0.690935	0.70754	0.706729	0.703862	0.700292	0.640524	0.749838	0.662159	0.708297	0.673788	0.675627	0.679143	0.678061	0.708838	0.718899	0.67103	0.711597	0.627975	0.59206	0.660915	0.685526	0.772555	0.627813	0.684228	0.654695	0.709595	0.66243	0.716302	0.691151	0.696939	0.671084	0.643715	0.644148	0.628245	0.669353	0.65053	0.661402
295	0.748648	0.831134	0.712895	0.706512	0.717817	0.729176	0.694937	0.754706	0.670814	0.693206	0.738804	0.648312	0.725011	0.734044	0.743131	0.771636	0.740534	0.767146	0.785591	0.666054	0.727715	0.680171	0.662808	0.68704	0.65886	0.836164	0.802737	0.708892	0.767038	0.632897	0.597144	0.674924	0.731988	0.74973	0.565556	0.700563	0.68439	0.735234	0.68558	0.804576	0.701536	0.72593	0.693369	0.638739	0.640037	0.562852	0.638685	0.633438	0.630409
296	0.713977	0.684714	0.726579	0.690123	0.719656	0.699156	0.71495	0.699318	0.70132	0.718304	0.689204	0.657345	0.693747	0.705539	0.706404	0.699102	0.70754	0.747674	0.68823	0.703537	0.675519	0.671517	0.62354	0.638576	0.653126	0.703429	0.715221	0.691097	0.72182	0.616616	0.593087	0.763955	0.723226	0.716681	0.545381	0.754381	0.708297	0.744429	0.696722	0.738533	0.688392	0.700887	0.676709	0.621322	0.622241	0.606123	0.649232	0.66032	0.641497
297	0.743401	0.725714	0.722739	0.765794	0.782616	0.702293	0.749026	0.733557	0.70846	0.75119	0.731664	0.716681	0.749189	0.727066	0.729446	0.752326	0.722955	0.737019	0.738804	0.717655	0.745132	0.716573	0.695424	0.679089	0.685904	0.735288	0.728256	0.695965	0.727715	0.608881	0.612019	0.754003	0.742968	0.742806	0.564258	0.748648	0.74167	0.767904	0.718845	0.73399	0.724254	0.726688	0.725768	0.649881	0.652423	0.58016	0.694018	0.65383	0.676277
298	0.686175	0.648853	0.681848	0.70846	0.699048	0.678711	0.664485	0.671679	0.694667	0.671463	0.676655	0.687581	0.659401	0.664539	0.658103	0.674167	0.657724	0.646203	0.684877	0.685147	0.696993	0.690826	0.618347	0.599849	0.635926	0.666865	0.682767	0.661077	0.675573	0.585948	0.652153	0.691151	0.651558	0.689691	0.63836	0.677575	0.649556	0.684823	0.670651	0.656967	0.666378	0.698399	0.723118	0.563987	0.567287	0.586218	0.619375	0.632681	0.590004
299	0.708568	0.747945	0.708892	0.781804	0.866833	0.681577	0.727499	0.724524	0.672058	0.767741	0.697371	0.665621	0.742103	0.70727	0.705863	0.703537	0.699481	0.719115	0.69802	0.694288	0.713165	0.678548	0.632032	0.618023	0.650206	0.715167	0.723713	0.713273	0.683038	0.610829	0.637981	0.826212	0.729608	0.695262	0.531426	0.754652	0.684606	0.712733	0.698615	0.746755	0.666757	0.684498	0.680928	0.584595	0.586164	0.579295	0.652153	0.660915	0.604987
300	0.728094	0.713598	0.745457	0.754706	0.747674	0.724254	0.738154	0.75714	0.731447	0.706512	0.747025	0.682929	0.756383	0.746646	0.749459	0.71614	0.741724	0.737289	0.734585	0.73783	0.743455	0.711705	0.69061	0.684174	0.703862	0.720305	0.721711	0.729554	0.747512	0.611748	0.56945	0.736586	0.778289	0.723118	0.580052	0.771149	0.724794	0.759952	0.739344	0.763847	0.710894	0.737451	0.712787	0.668542	0.671571	0.602499	0.665621	0.670164	0.672166
301	0.700022	0.655993	0.687311	0.669191	0.673518	0.674816	0.69894	0.688825	0.674924	0.641389	0.696722	0.598659	0.728581	0.705971	0.715329	0.679738	0.709379	0.653721	0.710028	0.667298	0.676655	0.661943	0.678386	0.790621	0.762224	0.662592	0.699535	0.672598	0.709758	0.647393	0.588273	0.648961	0.691584	0.716519	0.607583	0.708405	0.681577	0.708081	0.68466	0.702023	0.670814	0.685634	0.656913	0.749946	0.746755	0.629652	0.63598	0.641605	0.753408
302	0.719926	0.740805	0.784509	0.748648	0.774448	0.75952	0.753083	0.760385	0.732691	0.748594	0.716843	0.667622	0.760547	0.750433	0.752109	0.749351	0.739885	0.774827	0.700292	0.738209	0.725768	0.691151	0.65145	0.674221	0.707702	0.74259	0.758438	0.717817	0.727715	0.625	0.581891	0.778559	0.78743	0.742265	0.573291	0.819829	0.762549	0.783265	0.745727	0.794894	0.733719	0.744483	0.735017	0.674059	0.675141	0.619158	0.670759	0.674275	0.684011
303	0.585623	0.568423	0.641335	0.64193	0.623972	0.619591	0.591519	0.619645	0.656859	0.60542	0.605312	0.694937	0.604987	0.596549	0.592438	0.571127	0.585839	0.597955	0.590762	0.656913	0.625541	0.648691	0.600119	0.587084	0.636251	0.575292	0.593845	0.612127	0.607583	0.564258	0.638252	0.663241	0.630517	0.591573	0.630896	0.636088	0.648367	0.62116	0.64458	0.61905	0.605528	0.629381	0.626947	0.576266	0.57751	0.543974	0.611586	0.6369	0.582215
304	0.728202	0.718412	0.714085	0.745781	0.768066	0.69299	0.729554	0.700617	0.680279	0.720576	0.694721	0.665188	0.716573	0.712895	0.70965	0.733665	0.704024	0.687906	0.708405	0.694991	0.72566	0.687473	0.653721	0.636251	0.661997	0.726904	0.72182	0.660428	0.708405	0.606285	0.661132	0.760006	0.746538	0.726633	0.595305	0.748918	0.766173	0.777585	0.723226	0.719818	0.692666	0.710623	0.716465	0.631977	0.632248	0.577131	0.687473	0.660537	0.629327
305	0.721874	0.710948	0.712624	0.732475	0.739399	0.724308	0.713652	0.725119	0.704619	0.709325	0.715167	0.664052	0.74259	0.746971	0.746809	0.703483	0.740534	0.742428	0.702726	0.721116	0.730366	0.692449	0.655128	0.655074	0.670868	0.728418	0.721549	0.708946	0.729825	0.600335	0.59352	0.784563	0.740967	0.716627	0.567395	0.751244	0.731718	0.765794	0.721657	0.754219	0.700617	0.698886	0.697642	0.62738	0.630138	0.595197	0.656318	0.6746	0.633059
306	0.751028	0.753191	0.778775	0.799167	0.79987	0.728905	0.798734	0.755896	0.700617	0.75146	0.728256	0.680874	0.765469	0.727012	0.727878	0.753191	0.724578	0.744916	0.73783	0.731339	0.738209	0.694234	0.687906	0.680333	0.698778	0.754273	0.759682	0.716897	0.74378	0.628083	0.612289	0.741941	0.786186	0.772339	0.563338	0.805009	0.713328	0.764929	0.709541	0.776936	0.716627	0.762603	0.755788	0.643823	0.645716	0.575076	0.695749	0.632194	0.654695
307	0.738587	0.719602	0.709541	0.729879	0.730636	0.707324	0.712354	0.719169	0.696668	0.704403	0.721279	0.669786	0.712192	0.688771	0.688176	0.708784	0.690718	0.707432	0.742049	0.701103	0.726958	0.69775	0.669786	0.666865	0.681307	0.728418	0.705214	0.682118	0.710894	0.611045	0.625108	0.715545	0.722144	0.736965	0.579673	0.719981	0.701969	0.740859	0.703159	0.712408	0.712246	0.716573	0.712733	0.629922	0.633113	0.608341	0.681848	0.647555	0.641714
308	0.731177	0.733178	0.728851	0.761683	0.73426	0.67963	0.727553	0.742914	0.678386	0.7123	0.72566	0.708676	0.734476	0.672869	0.672274	0.705971	0.674978	0.686229	0.746809	0.683524	0.720413	0.698615	0.677737	0.6746	0.6746	0.722739	0.703321	0.711326	0.720846	0.664539	0.611424	0.670543	0.734909	0.732746	0.60093	0.724091	0.674005	0.725984	0.702347	0.727391	0.721008	0.722198	0.723767	0.633059	0.635277	0.583946	0.678278	0.634736	0.657508
309	0.647177	0.598496	0.634736	0.617373	0.615318	0.627759	0.63717	0.637116	0.613533	0.605636	0.641335	0.541757	0.660482	0.652045	0.65383	0.603256	0.646365	0.602932	0.644472	0.631545	0.651666	0.616129	0.657508	0.678548	0.643877	0.614831	0.633384	0.61164	0.641876	0.629273	0.587462	0.616508	0.652964	0.658319	0.598929	0.654587	0.631274	0.639604	0.598713	0.632302	0.626514	0.643174	0.60304	0.678819	0.67698	0.679305	0.661077	0.670164	0.709
310	0.747296	0.715221	0.733178	0.766659	0.756004	0.71587	0.742536	0.744321	0.712246	0.702888	0.724091	0.673626	0.734314	0.709055	0.702347	0.748756	0.704024	0.679738	0.733881	0.729392	0.752001	0.736315	0.695045	0.669191	0.699318	0.719764	0.724037	0.701428	0.723388	0.643336	0.600444	0.694613	0.749675	0.744158	0.600227	0.745294	0.719548	0.75714	0.726093	0.71825	0.701861	0.759303	0.729013	0.644743	0.648421	0.621646	0.690935	0.658373	0.647772
311	0.752596	0.692016	0.705106	0.731015	0.725876	0.679143	0.733827	0.715383	0.67698	0.687852	0.702726	0.637495	0.70635	0.692395	0.688014	0.744267	0.690394	0.661564	0.719602	0.694775	0.72209	0.695695	0.69445	0.655344	0.668542	0.695532	0.701752	0.66389	0.704511	0.616346	0.598659	0.684714	0.740264	0.741454	0.60423	0.727715	0.708243	0.747241	0.707973	0.699318	0.676817	0.723064	0.703429	0.645067	0.645932	0.638847	0.689853	0.634628	0.633925
312	0.722577	0.741183	0.761683	0.747404	0.77818	0.732854	0.760547	0.753245	0.717492	0.726742	0.733449	0.674546	0.774935	0.751893	0.754111	0.724849	0.750649	0.761467	0.714247	0.737992	0.725498	0.688176	0.650746	0.678061	0.71138	0.746592	0.753624	0.714788	0.74167	0.616183	0.59974	0.766551	0.79154	0.736748	0.565232	0.820965	0.757194	0.789647	0.736261	0.79365	0.711597	0.728743	0.735342	0.667676	0.669245	0.585569	0.665945	0.680333	0.67579
313	0.723983	0.73691	0.724957	0.75595	0.753408	0.73637	0.721928	0.747296	0.74021	0.722198	0.747945	0.727391	0.753029	0.713652	0.715113	0.713436	0.711164	0.699048	0.737181	0.725119	0.755571	0.72685	0.669786	0.660482	0.694991	0.74167	0.746755	0.699264	0.711921	0.632843	0.649881	0.696884	0.729446	0.721549	0.603202	0.730312	0.707378	0.743131	0.733773	0.746484	0.713111	0.740697	0.752542	0.640307	0.642471	0.570857	0.66243	0.659401	0.64431
314	0.692557	0.71138	0.691584	0.730582	0.736532	0.696452	0.697317	0.719548	0.711975	0.706188	0.728473	0.736478	0.735991	0.692287	0.695316	0.684498	0.68942	0.665405	0.71257	0.696506	0.721928	0.693423	0.646852	0.637278	0.66892	0.708027	0.714193	0.676277	0.680171	0.613479	0.657021	0.674221	0.705809	0.692557	0.602769	0.712733	0.678007	0.714355	0.716573	0.718791	0.686283	0.713328	0.740859	0.617373	0.622674	0.549167	0.646041	0.639171	0.627759
315	0.742049	0.728094	0.709379	0.737884	0.736207	0.710136	0.716248	0.717709	0.711218	0.719331	0.730744	0.687689	0.713165	0.686337	0.685904	0.702726	0.687797	0.724849	0.743942	0.712624	0.736153	0.711326	0.657994	0.660915	0.686662	0.733936	0.713382	0.697588	0.69683	0.615805	0.621755	0.734206	0.723064	0.742049	0.575508	0.715058	0.700238	0.741075	0.702672	0.711326	0.715491	0.723767	0.71614	0.62619	0.62884	0.605312	0.678386	0.659022	0.634682
[truncated: 266 more columns]

## Sheet: GSC Eigenvectors
Table S11-2 The GSC eigenvectors
Indiv	Eigenvector1	Eigenvector2	Eigenvector3	Eigenvector4	Eigenvector5	Eigenvector6	Eigenvector7	Eigenvector8	Eigenvector9	Eigenvector10
1	-0.0578688	-0.0203309	-0.0691713	-0.0221382	0.0558808	-0.039247	0.0109021	0.0025616	-0.0157944	0.0633184
2	-0.0574565	-0.0544775	-0.0687428	0.00789269	0.0200873	-0.00982009	0.129595	0.113177	-0.0302102	-0.0275126
3	-0.0580706	-0.0299374	-0.0158337	0.0123837	0.00585441	0.0220559	-0.0537333	0.0725041	-0.0416201	-0.0233205
4	-0.0587041	-0.0471717	0.00372232	-0.0501189	0.0697979	0.00411946	-0.0222093	0.00739606	0.0573143	-0.0547797
5	-0.0595868	-0.0739316	0.0627043	0.0119641	0.0713874	0.012445	0.0493762	0.0398007	0.0563827	-0.034595
6	-0.0575791	-0.0104879	-0.0334965	-0.00408612	-0.0147557	0.0552128	0.0232304	0.0688891	-0.0846891	-0.0746848
7	-0.0584995	-0.0303658	-0.00681835	0.0107292	0.108818	0.0483585	-0.11608	-0.0131698	-0.0165928	0.0419044
8	-0.0585065	-0.0390406	-0.0790719	0.0155273	-0.00383002	0.007181	0.00742309	0.0509616	-0.00578302	-0.0471663
9	-0.0567944	-0.0075933	-0.00913868	-0.0259007	-0.0557322	0.0306575	-0.0506522	0.0112985	-0.0359428	-0.0627607
10	-0.0566347	-0.0475383	0.028856	-0.0203375	-0.0161108	-0.0197303	0.0408551	0.06647	-0.0084007	0.095206
11	-0.0580792	-0.0139702	-0.0709915	0.00216819	-0.0226492	-0.00943	0.0344058	-0.0265437	-0.051046	-0.0130532
12	-0.0530044	-0.0368355	0.0137635	-0.159329	-0.119478	0.00797076	-0.022583	0.0848183	0.045081	0.0584575
13	-0.0592659	-0.031298	-0.029136	0.0424005	0.0147457	0.00720172	-0.0335304	-0.00370275	-0.0221309	-0.049726
14	-0.0574202	-0.0268207	-0.0749602	0.0680005	-0.094803	-0.0678798	0.0443164	-0.0395098	0.0223251	-0.0321814
15	-0.0574661	-0.0265622	-0.080307	0.0695224	-0.0974725	-0.0662168	0.0481852	-0.0323808	0.0220659	-0.0247216
16	-0.0570241	-0.0399943	-0.0588436	-0.0169324	0.0192756	0.00586825	0.0467378	0.0216374	-0.00535335	0.0194151
17	-0.0570887	-0.0247571	-0.085674	0.0703807	-0.0976935	-0.0749395	0.0467123	-0.0392182	0.0165978	-0.027754
18	-0.0566294	-0.055393	-0.0494064	0.0590315	-0.0704803	-0.0243496	0.0403404	0.0638158	-0.00220966	0.0303834
19	-0.0578405	-0.00386063	-0.0713382	-0.0312167	0.0230964	-0.0549654	0.0619302	0.0018323	-0.0422432	0.0169454
20	-0.0577862	1.03e-05	0.00947128	-0.00296359	-0.0243182	0.0591778	-0.034661	0.00971385	-0.0493447	-0.083085
21	-0.0580973	-0.00656503	-0.0250723	-0.0461932	0.00525137	-0.00320887	0.0526036	-0.0310142	-0.0537175	-0.0450261
22	-0.0569085	0.0188326	0.000388965	-0.0464399	-0.0155465	0.0413695	0.0386708	-0.0213687	-0.0728849	-0.0588754
23	-0.0547126	0.064552	-0.0314274	-0.0262054	0.0269981	0.0523831	0.0101827	-0.0808551	0.0263144	-0.0507127
24	-0.0547227	0.0656957	-0.0850118	0.0608599	-0.0191896	0.070807	-0.0180332	0.0114878	0.14251	0.028429
25	-0.056406	0.0455503	-0.0239875	0.0367367	-0.0259739	0.0669991	-0.0342615	-0.0377269	0.0144052	-0.0825749
26	-0.05799	-0.0400233	-0.0972369	-0.000855275	-0.00290902	-0.0220222	0.112997	0.059975	-0.0624163	0.000394739
27	-0.0581236	-0.0354664	-0.0698036	0.016755	-0.0117495	-0.014548	0.0819191	0.0543606	-0.0336716	-0.0151798
28	-0.0567324	-0.0178235	-0.0104707	0.0394734	-0.0101904	-0.0196254	-0.00430345	0.0896691	-0.0369462	-0.0706285
29	-0.0574123	-0.0207792	-0.0982569	0.0348457	-0.0612722	-0.032826	-0.0101847	0.0239776	0.000464266	0.0274936
30	-0.0522691	0.0804905	-0.0282676	-0.0106526	0.0727313	0.0946785	0.0535707	0.127089	-0.0112682	0.0477243
31	-0.048992	0.0162977	0.0636632	-0.142576	-0.0475751	-0.129986	-0.0231784	0.120159	0.0492897	-0.00243185
32	-0.057573	-0.0637733	0.0925314	0.0561791	-0.029528	-0.0407836	0.0328193	0.0154667	0.0669511	0.0296396
33	-0.0589178	-0.0428216	-0.0489833	0.0520865	-0.00593721	5.91e-05	-0.0715705	0.0212967	-0.0198371	0.0338781
34	-0.0582591	-0.0124525	-0.0524232	-0.00989069	0.0644419	-0.0374012	-0.0133737	0.0195987	-0.0388807	0.0752482
35	-0.0474321	0.064167	-0.00279805	-0.109298	-0.114549	-0.156171	-0.133347	0.123832	0.0885148	-0.0113333
36	-0.059385	-0.0508704	0.0195035	0.0611315	0.0246027	0.0246493	-0.0872781	0.0105887	-0.00687312	-0.00253747
37	-0.0573172	0.00588084	0.00099003	-0.00079138	-0.0415734	0.0997437	0.0415168	-0.0384386	-0.0509121	-0.0123017
38	-0.0591095	-0.0353254	-0.0342562	-0.00907694	-0.0086992	0.0233001	0.00834483	-0.000336008	-0.065174	0.0168721
39	-0.0568346	-0.0280457	-0.02591	-0.0231298	-0.0346546	-0.00148489	-0.043009	-0.0288224	-0.0181901	-0.0732
40	-0.0591381	-0.0476226	-0.0906116	0.0821301	-0.0585158	-0.0268689	0.010144	0.0446216	0.00241349	-0.0196644
41	-0.0563849	0.000842109	-0.0396089	-0.0448696	0.014918	0.0157053	0.0177782	0.0686046	-0.0495683	0.0510534
42	-0.058165	-0.0188355	-0.0414637	-0.0295465	0.00326837	0.0125934	-0.024281	0.0610897	-0.0693206	-0.0264825
43	-0.0565619	-0.033353	-0.00816708	-0.0951329	0.00521345	7.4e-05	-0.0445716	0.0421505	-0.038797	-0.0432666
44	-0.0530817	0.0870444	-0.0696444	0.0825674	-0.0246489	0.0971911	-0.0351142	0.0169523	0.0967867	0.140675
45	-0.0532553	0.0851924	-0.0685988	0.0807334	-0.0255533	0.0967277	-0.0347908	0.0151524	0.0935374	0.13587
46	-0.0502629	0.119804	0.0562416	0.0582298	0.0317133	-0.0907718	-0.0361505	0.0386006	-0.00988302	-0.0770144
47	-0.0544362	0.0471932	0.0254932	-0.0283709	0.0533854	0.0367314	-0.00403013	-0.0389123	-0.00998532	-0.0195649
48	-0.0547342	0.0577842	0.0603162	0.0786882	-0.0736627	-0.0639845	0.020484	0.0190699	-0.108157	-0.0876703
49	-0.0543185	0.0877449	-0.0324495	0.0769792	0.000217138	0.096153	-0.0460547	0.00607081	0.108709	0.0675562
50	-0.0542188	0.0883451	-0.0279313	0.0747349	0.00387151	0.0963082	-0.056704	0.00777184	0.108213	0.0645642
51	-0.0504279	0.134821	0.0670189	0.0734362	0.0329846	-0.101437	-0.0231008	0.0282172	-0.0182458	-0.0766859
52	-0.0593392	-0.0592014	0.0491959	-0.030391	0.0133583	0.0371924	0.0439897	-0.0475119	0.0240389	-0.0309286
53	-0.0572062	0.00883902	-0.00454443	0.0545718	-0.0630098	-0.105224	-0.00865379	-0.000158026	-0.068572	-0.0374407
54	-0.0588406	-0.019122	-0.0960434	0.0516685	-0.0714637	-0.0372839	-0.0197246	-0.0244135	0.00269185	0.00242541
55	-0.0584553	-0.0158432	-0.0779468	0.0420875	-0.0845857	-0.0201002	-0.00658984	-0.019128	-0.00280516	0.00285753
56	-0.0578268	-0.0249114	-0.0666181	0.00120053	0.0131407	-0.0481254	0.0791822	0.0351895	-0.0320071	-0.0138553
57	-0.057067	-0.00281183	-0.062661	0.0359891	-0.0402876	-0.0244591	-0.0434954	0.0463217	-0.0531125	0.0429312
58	-0.0572372	-0.0274125	-0.0739667	0.0671772	-0.0974026	-0.0676605	0.0443799	-0.0419947	0.0243566	-0.0281957
59	-0.0589449	-0.0273192	-0.105973	-0.0116705	-0.0074792	-0.0448122	0.098763	-0.00447518	-0.0177184	-0.00527366
60	-0.0592049	-0.0463026	-0.0161125	0.0252708	-0.0412723	0.0245428	0.0302193	0.0319491	-0.0537294	-0.055667
61	-0.0582525	-0.0255457	-0.106995	0.0516306	-0.0730969	-0.0474111	-0.0185593	5.44e-05	-0.00632891	0.0493613
62	-0.0587343	-0.0256518	-0.0494455	0.0305823	-0.00892248	-0.0244385	0.019885	-0.0524685	0.0619299	-0.0210855
63	-0.0583825	-0.0283145	-0.0556696	0.0256811	-0.0163675	0.0409188	0.0747736	0.065311	-0.0409098	-0.0852086
64	-0.0590342	-0.046794	-0.0942911	0.0874106	-0.0573612	-0.0307788	0.0121635	0.0447209	0.00228572	-0.0167408
65	-0.0580583	-0.0624905	0.0771907	0.0842859	-0.0294212	-0.00542097	-0.018401	-0.0248772	0.00165252	0.0196479
66	-0.059499	-0.0381907	-0.0684384	-0.0187831	0.0311755	0.00110273	0.0128092	0.0313543	-0.032651	-0.00883137
67	-0.0498069	0.0824853	-0.0498874	-0.00736548	0.0533375	0.0789858	0.094449	0.217611	-0.0415064	0.113269
68	-0.0584132	-0.0152548	-0.130767	-0.0270625	-0.0193408	-0.0561149	0.108947	-0.0401618	-0.0203513	0.0043466
69	-0.0570306	-0.00319713	-0.13882	-0.0240158	0.0121838	-0.0728423	0.0707823	-0.0200045	-0.00108543	-0.0102534
70	-0.0574155	-0.0346688	-0.0491972	0.0637627	-0.0588314	-0.00614439	-0.0044457	0.0455935	-0.0148388	0.0198404
71	-0.0576332	-0.0330874	-0.0889879	0.0199633	-0.0207398	-0.0154145	0.0595555	0.0463812	-0.0339741	-0.0720998
72	-0.0575519	-0.0344175	-0.0938013	0.0454052	-0.0850194	-0.0331444	0.0353487	-0.0288431	-0.0426794	-0.00237905
73	-0.0587547	-0.0387006	-0.0778398	-0.00460907	-0.041562	-0.00694404	0.0897184	0.0168832	-0.0509729	-0.0650877
74	-0.0570461	-0.0224512	-0.0958329	0.00988275	-0.0120974	-0.0755074	0.0908837	-0.00745361	0.000169214	-0.0394954
75	-0.057664	-0.0292453	-0.0846924	0.0419658	-0.0924583	-0.0386271	0.0407445	-0.0390284	-0.0356415	0.020665
76	-0.0578707	-0.0186926	-0.104193	0.0519909	-0.0473911	-0.0272453	-0.00756779	0.045962	-0.0370639	-0.0117684
77	-0.0576115	-0.0490387	-0.0986137	0.00247444	0.0168083	-0.0335913	0.129432	0.0870566	-0.0247133	-0.00403037
78	-0.0535647	0.053764	-0.0223222	-0.00806258	0.0825005	0.120718	0.0116783	0.165938	0.0291841	0.0519336
79	-0.0571981	-0.0304216	-0.049343	0.0301082	0.022443	0.0352053	0.101073	0.124649	-0.0307382	-0.0625518
80	-0.0567681	0.0137617	-0.0386307	-0.0365288	0.013783	0.0165214	0.0191421	0.0541477	-0.0419297	0.0395458
81	-0.0589883	-0.0641829	0.067814	0.0740158	-0.0301796	-0.0207837	-0.0114377	0.00834849	0.0687403	0.0791092
82	-0.0591949	-0.0472634	0.00276905	0.045257	-0.0100431	0.0275274	-0.0875771	0.0279823	-0.0294725	-0.0367617
83	-0.0573397	-0.0143126	0.0659616	-0.0216089	-0.0291201	0.0610185	0.0415312	0.00683195	-0.0981271	-0.0322315
84	-0.057688	-0.00981754	-0.0197412	0.0731033	0.0568964	0.0237385	-0.17227	-0.0318361	0.00205847	-0.000252619
85	-0.0584532	-0.0685937	0.0779369	0.0168581	0.0784824	-0.00843711	0.0444718	0.0374632	0.0527607	-0.028868
86	-0.0573595	-0.0526878	0.0174328	0.0557106	-0.055235	-0.00268942	-0.0561387	0.00269226	-0.0135536	0.0651238
87	-0.05772	-0.0677673	0.0771553	0.11482	-0.00559719	0.000328443	-0.0456172	0.0379039	-1.9e-05	0.0249821
88	-0.0591595	-0.0360434	-0.0122136	-0.0505033	0.0611725	0.0168335	-0.0356762	-0.0824362	-0.0390411	0.0487712
89	-0.0587383	-0.0575804	0.00107091	0.0419523	0.0584521	0.0257173	-0.0845478	0.087247	-0.0564597	0.0315444
90	-0.0592767	-0.066304	0.0367423	0.0512234	0.0437402	0.0219997	-0.00506666	0.0830341	0.0062415	-0.0498933
91	-0.0568472	-0.0417834	0.0779506	0.106689	-0.00666518	0.0203976	-0.0307912	0.0570846	-0.00953304	0.0522156
92	-0.0557801	-0.00295805	0.0795385	-0.0383186	0.000988276	0.059396	0.084315	0.00490439	-0.0728903	-0.00298985
93	-0.0529728	0.00889639	0.0590816	-0.0517963	-0.169047	0.127296	-0.0632377	0.00252837	0.0486572	-0.0381699
94	-0.0592067	-0.0619019	0.0559378	0.00506203	0.0451698	0.00808737	0.0450449	0.0217372	0.0362302	-0.0158525
95	-0.0597815	-0.0614684	0.0539048	0.0381214	-0.0122102	-0.00089298	-0.00382088	-0.00301839	0.0393254	0.0252346
96	-0.0590486	-0.0580633	-0.0225783	0.00214191	0.0691409	0.0232215	0.00312221	0.0851229	-0.0588317	0.0222973
97	-0.0589466	-0.07042	0.0735854	0.00925199	0.0258	-0.0315011	0.100548	-0.0125764	0.0827738	-0.0129898
98	-0.0584595	-0.0713156	0.0794575	0.0242866	0.0378082	-0.00806694	0.0650346	0.0138563	0.0877632	0.0676611
99	-0.0486216	0.0108489	0.0836778	-0.128699	-0.0746586	-0.17342	-0.0243236	0.0929667	0.0106936	0.0417846
100	-0.0598403	-0.0543903	-0.00389979	-0.0677896	-0.0137477	0.0495644	0.0151186	-0.0178148	-0.0336311	0.00822101
101	-0.0588818	-0.0688459	0.045376	0.0342553	0.0453457	-0.00968908	0.0343862	0.0445523	0.0766757	-0.0715572
102	-0.05495	-0.0214555	0.0485325	-0.0664701	-0.149899	0.0467266	-0.0339001	-0.0570913	0.0547417	-0.0620004
103	-0.0594767	-0.0581241	0.0144213	-0.0305472	0.0613943	0.0377289	-0.0149588	-0.0037932	-0.0443726	-0.0133284
104	-0.0577052	-0.0435598	0.0265606	-0.00468854	0.0870095	-0.00869075	-0.0464605	0.0782604	-0.04857	-0.0500276
105	-0.0589111	-0.0539925	-0.00920645	0.021386	0.0929485	0.0140071	-0.0676104	0.034482	0.00771283	-0.0217405
106	-0.0575465	-0.0124095	-0.0634072	0.0265749	-0.019231	0.0515991	0.110689	0.054194	0.0181433	-0.0477836
107	-0.0587386	-0.0305634	-0.085487	-0.0108262	-0.0519604	-0.0336157	0.0701252	-0.0348335	-0.0340541	0.00444063
108	-0.0586213	-0.0588999	0.0614239	0.0804691	-0.00909855	0.0242182	-0.0810619	0.0127957	-0.012517	0.0093247
109	-0.0576878	0.0016193	-0.0499054	-0.00617475	0.0321655	-0.0190133	-0.0190187	-0.0134855	0.0126599	0.0393615
110	-0.0573786	-0.022236	-0.0269485	0.0630065	0.00950938	-0.0107464	-0.0990633	0.0213947	0.0330645	0.082085
111	-0.0559775	0.0360729	-0.0290046	0.0505738	-0.0177138	0.0883803	0.00311815	0.0174667	0.0992061	-0.0215721
112	-0.0581242	-0.0815918	0.105857	0.0215383	0.025085	-0.0411243	0.131469	-0.00987864	0.153281	-0.0194166
113	-0.0586509	-0.0476469	0.0521956	3.05e-05	0.0284913	-0.0143566	0.0161124	0.0337304	-0.048707	0.0672872
114	-0.0596781	-0.0735946	0.0521953	0.033225	0.0337273	0.0137568	0.0236126	0.0253758	0.0632495	-0.0442608
115	-0.0581371	-0.0668618	0.0874322	0.0307958	-0.000569106	-0.0202711	0.116972	-0.00490472	0.123581	-0.0435855
116	-0.0592341	-0.0614818	0.0518128	0.0533361	0.0059939	0.0114786	-0.0364062	0.0383962	-0.0057168	-0.0299251
117	-0.0595512	-0.0702665	0.0550594	0.0106484	-0.00775128	-0.000853975	0.0613503	-0.0149829	0.0747715	-0.012359
118	-0.0587873	-0.0233242	0.00551016	0.0331212	0.0365509	0.0775257	-0.0673038	0.0249482	0.00025524	-0.08602
119	-0.0583979	-0.0727161	0.0537533	0.0182697	0.0882069	-0.0313506	0.059467	0.0325743	0.119361	-0.0774699
120	-0.0598692	-0.0590742	-0.00282704	0.00711461	0.0941118	0.0380526	-0.0636961	0.0401916	0.00662369	-0.0196711
121	-0.0593669	-0.0729184	0.0829608	0.00960868	0.0386964	0.00810244	0.074485	0.0130727	0.0614897	-0.0432594
122	-0.0591179	-0.0615704	0.0325916	0.0318123	0.103027	0.0228508	-0.0309566	0.0963256	-0.0353568	0.0080252
123	-0.0598342	-0.0510893	0.00270602	-0.0236951	0.0718735	0.0321074	-0.0309073	-0.0280546	-0.0329333	-0.00854363
124	-0.0579421	-0.0397473	0.0284215	-0.00231632	0.082317	-0.00657467	-0.0491753	0.0725769	-0.0549455	-0.0579302
125	-0.0594158	-0.0562798	0.0236189	0.0784055	0.0174632	0.0261607	-0.0670857	0.0796117	-0.0356123	-0.0484218
126	-0.0592185	-0.0655821	0.0652665	0.0690873	-0.0278329	-0.00615816	-0.0152291	0.014719	0.0523153	0.0662713
127	-0.0593191	-0.0510839	-0.00403793	-0.00562591	0.0898456	0.0483926	-0.0779349	-0.00196211	-0.0367905	0.0452102
128	-0.0592856	-0.0344142	-0.00679762	-0.0488341	0.0434233	0.0294356	-0.0266459	-0.077248	-0.0470205	0.0343214
129	-0.0588661	-0.0664733	0.0818639	0.0635051	0.00540908	0.00686107	-0.0149476	0.0273923	0.0262337	-0.0047115
130	-0.0564644	0.0475656	-0.0306627	-0.0591247	0.0132834	0.120612	0.0721779	-0.099915	-0.0132202	-0.0274922
131	-0.0565911	-0.000224616	0.0206398	-0.0421742	-0.101844	0.0808732	-0.00862856	-0.0856594	-0.0131115	-0.0356404
132	-0.0580578	-0.055907	0.0732569	0.0356782	0.0500418	-0.0257076	-0.00303096	0.0136433	0.0429512	0.0349986
133	-0.059243	-0.0476052	0.0532751	-0.0026033	0.021279	-0.00576018	0.026389	0.0232235	-0.0508595	0.0593736
134	-0.0573087	-0.00147849	-0.138073	-0.0126172	-0.0109013	-0.0363911	0.0350872	0.020972	-0.0422719	0.0261159
135	-0.058248	-0.00630202	0.00158205	0.0614085	0.0488827	0.0163337	-0.136481	-0.0398914	-0.00655588	-0.0210417
136	-0.0595041	-0.0597082	0.0628011	0.0520514	-0.0135916	0.0218919	-0.0206574	-0.0181823	-0.0246544	-0.015087
137	-0.0586778	-0.0640346	0.031726	0.0588191	0.0269909	-0.0253194	-0.0177188	0.0484195	0.06492	-0.0261454
138	-0.0585864	-0.058417	-0.0159022	0.0078	0.0624115	0.0297046	-0.000424788	0.0624495	-0.00495777	0.022707
139	-0.059121	-0.0508781	0.0521141	-0.0265821	-0.0178603	0.0134224	0.0575517	-0.0911174	0.0200785	0.00362009
140	-0.0598604	-0.0496108	-0.00615668	0.00131744	0.0895376	0.0381758	-0.0697917	0.00750484	0.00609317	-0.0340634
141	-0.0577709	-0.0676315	0.0778895	0.114706	-0.00550372	0.00138824	-0.0502554	0.0416896	0.00244351	0.022617
142	-0.0589333	-0.0359361	0.0220716	-0.00603307	0.0381999	0.0687942	0.0388279	0.0428197	-0.0656903	-0.010608
143	-0.0571065	-0.0354168	0.0333223	-0.0164031	0.0137571	-0.0446615	0.101402	-0.0154878	-0.0411404	0.0806531
144	-0.0505413	0.0616468	0.0509553	-0.0751392	-0.157448	0.0773276	-0.0633562	0.0230531	0.0455827	-0.0272346
145	-0.058855	-0.0636152	0.0754837	0.0730039	-0.0330545	-0.0259302	-0.00132535	0.0123958	0.0703496	0.0639601
146	-0.0590582	-0.0608711	0.0637101	0.0713676	-0.0379502	-0.0191655	-0.00937564	0.0103361	0.0598206	0.0736637
147	-0.0599129	-0.0532297	-0.00790684	-0.0149865	0.077024	0.0490044	-0.0655118	-0.00671718	-0.0318953	0.0133136
148	-0.0565568	0.000403855	-0.0166937	-0.0680484	0.094099	-0.0850656	-0.078751	-0.0680025	-0.0313469	0.00409144
149	-0.0534621	0.0681451	0.0173297	0.026586	0.00266014	0.0841842	-0.0791812	0.0805568	0.0202485	0.115253
150	-0.0564203	0.00212483	0.0250681	-0.0216818	-0.109003	0.0757603	0.00241063	-0.11077	-0.00078379	0.00421832
151	-0.059005	-0.0667453	0.069077	0.039252	0.0182241	0.00498202	-0.0194166	0.0248949	0.00708612	0.00721945
152	-0.0567204	-0.00257759	-0.0134293	-0.06893	0.0928915	-0.0876235	-0.0821824	-0.0677359	-0.0264387	0.00467288
153	-0.0549562	0.0327541	0.0164694	-0.0680024	-0.0285174	0.000275633	-0.0315422	0.0454163	0.0135307	-0.126655
154	-0.0557075	0.0269957	-0.0294227	0.0362952	0.00991225	-0.0872745	-0.132522	-0.0371418	-0.00111488	-0.0192784
155	-0.0532318	0.0833331	0.0478395	0.00247065	0.0374147	-0.00156938	0.102039	0.0217904	-0.0554831	0.117324
156	-0.0533711	0.0975014	0.0767982	0.0409066	-0.00315632	-0.0170379	-0.0027183	-0.0431077	-0.0385324	-0.0811281
157	-0.0592356	-0.0219307	0.00679513	-0.0160341	0.00543244	0.0435944	-0.00651331	-0.0429786	-0.0297805	0.0647682
158	-0.0589639	-0.00916839	0.0157322	-0.0103034	-0.00237476	0.0830304	0.0623646	-0.0423772	0.00711495	-0.0404241
159	-0.0568063	-0.0179019	-0.0239126	-0.0429925	0.0537326	-0.0356331	0.0619578	0.0211906	-0.124582	0.111382
160	-0.0530233	0.0175554	0.0549222	-0.113488	-0.0716556	0.10429	-0.0217286	0.00736509	0.0488648	-0.0453785
161	-0.0562477	0.0138544	-0.0357758	-0.0385074	0.0748955	-0.0759245	-0.0147553	-0.0767109	0.0363005	-0.00774146
162	-0.0590093	-0.0122949	0.0119823	-0.0631751	-0.020602	0.0575307	0.00550565	-0.0871332	-0.0364542	0.016634
163	-0.0502638	0.121027	-0.00843619	0.0177312	0.00487111	-0.0597975	-0.0702763	0.0724745	0.0601679	-0.0037538
164	-0.0551027	0.0577652	-0.0470277	-0.0610644	0.0182679	0.102146	0.0869324	-0.121434	-0.00113176	-0.0121358
165	-0.058284	-0.0240829	0.0153725	0.0265034	-0.0888386	0.0207129	-0.036605	-0.0762413	0.0191471	0.0754276
166	-0.0542924	0.0832353	-0.0627609	-0.0368186	0.0461064	0.0723622	0.0757499	-0.0552682	0.0509933	-0.00206357
167	-0.0571986	-0.0210631	0.0343148	0.0406785	-0.0751019	-0.0344977	-0.0114858	-0.101356	-0.035901	0.0436754
168	-0.0550412	0.0465942	-0.0514271	-0.0434674	0.0235185	0.0181429	0.0480137	0.0560856	-2.29e-05	-0.0281973
169	-0.0567959	0.00254468	-0.134278	0.0461434	-0.0483421	-0.0521079	-0.0186666	-0.0317175	0.00770706	-0.00886718
170	-0.0539805	0.0317966	0.0239921	-0.0181715	-0.0362147	0.0892828	0.135933	-0.0417977	0.0529674	0.0116881
171	-0.054886	0.0906996	-0.0183101	-0.0236306	0.0836572	0.0302856	0.0389159	-0.0462857	0.0730503	0.0138196
172	-0.0536914	0.0851642	-0.0817184	0.074795	-0.029452	0.0389807	0.0220967	0.0216085	0.080405	-0.0746795
173	-0.0550901	0.0172687	0.0311593	0.0235971	-0.0880933	-0.0238944	-0.0266908	-0.119013	0.0134632	0.167072
174	-0.0554599	0.0555614	-0.00508283	-0.0311503	0.0360612	0.106354	0.0306962	-0.0698479	0.000110774	-0.00750798
175	-0.0513367	0.10856	0.0412837	-0.0243147	0.073618	-0.0684788	0.0582862	-0.0315464	0.0916624	-0.0313197
176	-0.0563433	0.017646	-0.0412877	-0.0331733	0.126761	-0.156661	-0.060213	-0.0986311	0.07298	-0.094644
177	-0.0546446	0.0377953	-0.0236771	0.00511136	0.00304317	0.0656585	0.0358982	-0.0114778	-0.0844626	-0.0763367
178	-0.0543094	0.0351162	-0.0391239	0.049372	-0.0118878	0.0446424	-0.0332166	0.0673411	0.0286311	0.000439714
179	-0.0594468	-0.0431497	0.0277753	-0.0528511	-0.00183619	0.015147	0.0297524	-0.0566152	-0.0237661	0.0258439
180	-0.0577506	-0.0245913	0.00122899	-0.0578259	0.0281408	-0.0120804	0.00980667	-0.0674761	0.00309777	0.0637877
181	-0.0554732	-0.00824658	-0.0332968	-0.106086	-0.0561542	0.0211634	0.0208585	-0.0190748	0.0142164	-0.0432366
182	-0.0574198	-0.00651819	0.00345005	-0.0352451	0.0914095	-0.119561	-0.017088	-0.0668921	0.0623632	-0.115175
183	-0.0531791	0.0978792	0.0798474	0.0742671	-0.0397668	-0.0373269	0.027764	0.0128829	-0.0535331	0.0629933
184	-0.0529369	0.0961278	0.0166935	-0.0104654	0.0995291	0.0115207	0.0147299	-0.0595002	0.0883584	-0.0455802
185	-0.053014	0.118892	0.0273262	0.0614141	0.00746755	-0.0176207	-0.0123912	0.0324745	-0.0403012	0.102727
186	-0.0554575	0.0225652	-0.0294827	-0.049001	0.132933	-0.183475	-0.0742635	-0.081446	0.0578198	-0.087387
187	-0.0541325	0.0746141	-0.0314417	-0.0626032	0.0479621	0.0661899	0.0184912	0.020034	0.0505788	0.0595474
188	-0.0567111	-0.00345614	-0.143708	0.0525429	-0.064131	-0.060073	-0.0115915	-0.0372854	0.0158697	-0.00326955
189	-0.0561777	-0.000735811	-0.133445	0.0569518	-0.0680017	-0.0691055	-0.0129913	-0.04566	0.0227899	-0.00136728
190	-0.0524252	0.0872482	-0.0784889	0.0157895	0.0313921	0.00499816	0.0477289	0.0173481	0.113507	0.0300931
191	-0.0560008	0.038968	-0.0460439	-0.0262414	0.107012	-0.0991507	-0.0359763	-0.0769504	0.0873089	-0.122286
192	-0.0561729	0.0185714	-0.0358454	-0.0386625	0.126552	-0.161429	-0.0643187	-0.0935133	0.0658169	-0.0934464
193	-0.0524306	0.106453	0.105913	0.0436958	-0.0456943	-0.0196335	0.0414308	-0.00538738	-0.140251	-0.0183226
194	-0.0552854	0.0543955	0.0355046	0.011555	-0.0252445	-0.0642908	0.0603749	-0.0349402	-0.0713537	0.0674716
195	-0.0509755	0.128016	0.0652294	0.0600297	0.0135493	-0.055575	-0.0320768	-0.0101604	-0.107163	-0.069554
196	-0.0549991	0.0939342	-0.015195	-0.019863	0.0205231	0.0510309	0.0265308	-0.00859917	0.0232367	-0.0762209
197	-0.0558446	0.0422539	0.0315575	0.0459306	-0.0434121	0.00421343	0.01692	-0.00146774	-0.0499464	-0.178569
198	-0.051625	0.121685	0.0118821	0.0603066	-0.0104667	-0.0687368	0.0215283	-0.0350181	0.00401966	-0.158548
199	-0.0548958	0.0811684	-0.0294462	-0.0260602	0.0661028	0.0377811	0.0203326	-0.0302613	0.106745	0.0436245
200	-0.0519536	0.113528	0.0126119	-0.0393892	0.0651623	0.0469592	0.0272342	0.0344693	0.0169907	0.107844
201	-0.0576316	-0.0226209	-0.0174215	0.034176	-0.00593242	-0.0395126	-0.110992	-0.0952769	0.0160536	0.00323496
202	-0.0545024	0.0855503	0.0186145	0.045449	-0.0373191	-0.0278968	-0.0226522	-0.00538063	-0.0348531	-0.0691289
203	-0.057379	0.00334787	-0.0613776	-0.0548109	0.0788249	-0.0746713	-0.0139051	-0.0580887	0.0248198	-0.037116
204	-0.0495578	0.128674	0.128397	0.0809891	-0.0486465	-0.115757	0.012761	-0.00873816	-0.0819553	-0.0188866
205	-0.0578975	-0.0240898	0.0278328	0.0409138	-0.0686584	-0.0106782	-0.0229343	-0.0803972	-0.0363461	-0.00508777
206	-0.0565007	0.00924235	0.0222686	0.0304193	-0.0290151	0.0222063	-0.024582	0.00320695	-0.0427606	-0.0745723
207	-0.050053	0.124361	0.126287	0.09954	-0.0554478	-0.0839794	0.0335407	0.00309649	-0.169179	0.00812635
208	-0.0551419	0.0450521	0.0205318	0.0340883	-0.0369815	-0.0630262	-0.0488711	-0.0322037	-0.0721117	0.0459883
209	-0.0508275	0.0995322	0.0980556	0.00919658	0.026019	-0.0610801	0.0607128	0.00596298	0.0395809	0.00383667
210	-0.0545966	0.0598099	0.0113097	0.00438336	-0.0473903	-0.0188446	-0.0236741	-0.0424669	-0.064074	-0.00850983
211	-0.0542648	0.0319948	-0.0143845	-0.0599111	0.0529725	-0.106055	-0.0550803	-0.0123939	0.000713219	0.0655961
212	-0.0559432	0.0535065	-0.0235533	-0.0498703	-0.0128555	0.088334	0.0688541	-0.11217	-0.0228214	-0.0396293
213	-0.055762	-0.0125365	0.0261678	-0.0912811	-0.0147123	0.031417	-0.0885912	-0.00065449	-0.0211866	-0.0307119
214	-0.0493944	0.0306102	0.0681938	-0.142533	-0.0957753	-0.121579	-0.0816879	-1.21e-06	0.0750548	0.0703627
215	-0.0493794	0.120712	0.105516	0.0421854	0.0737186	-0.0681353	0.0772705	0.00627308	0.0556673	0.039755
216	-0.0535645	0.0636381	0.0601	-0.038616	0.0285577	-0.0577762	0.0389455	-0.0544048	-0.0484678	-0.0297339
217	-0.0551384	0.0172622	0.0119745	0.023701	-0.0971518	-0.0181757	-0.0267142	-0.104991	0.0203165	0.148945
218	-0.0530535	0.0930184	0.0920033	0.00894391	0.0203208	0.0138945	0.075675	-0.10993	0.00954091	0.00520941
219	-0.0540333	0.0940257	-0.00914452	0.0448935	0.00750605	0.0737348	-0.0205133	0.000474901	0.0904712	-0.0189217
220	-0.0552151	-0.00296527	-0.0457663	-0.0564528	0.0684462	-0.0499898	0.0406706	0.0201069	-0.101777	0.102528
221	-0.0546912	0.0764615	-0.0610552	0.0710864	0.00551534	0.0745717	-0.0509695	0.00754654	0.111194	0.0136539
222	-0.0521316	0.0975607	-0.0422104	0.0443621	0.0240831	0.00100405	-0.0201242	0.0118883	0.0716932	-0.0204492
223	-0.0550645	0.0752102	0.0603797	0.0164916	0.0231818	0.0313152	0.040706	-0.084414	0.0377803	0.0517357
224	-0.0521087	0.118269	-0.00589468	-0.0286573	0.111932	0.030859	-0.00788646	0.0547898	0.048068	0.0970426
225	-0.0571779	0.0275714	-0.00734973	0.055598	0.0182483	0.0539776	-0.0737815	-0.0328625	-0.0119101	-0.126042
226	-0.0592489	-0.0709415	0.0722335	0.0365154	0.00557192	0.0128302	0.0418224	0.00732795	0.0546252	-0.0520131
227	-0.0588049	-0.054435	0.0248427	0.0472469	-0.0113987	0.0312055	-0.0398725	0.00983983	-0.0318231	-0.0358023
228	-0.057672	-0.0264282	0.0156778	-0.0390251	-0.00468029	-0.0283867	0.0360174	-0.0855043	-0.0612869	0.137808
229	-0.0576071	-0.0815074	0.11197	0.0275938	0.0293081	-0.0389722	0.13174	0.00706262	0.142688	-0.0322205
230	-0.0562982	0.0479387	0.0493288	0.016451	-0.0151257	0.0425496	0.025134	-0.083428	0.0110592	-0.0028288
231	-0.0529751	0.0988216	-0.036428	0.0725469	0.0458125	0.0159412	-0.0976598	0.0238097	0.117011	-0.0260316
232	-0.057547	-0.0775954	0.114183	0.0433595	0.0387206	-0.0487544	0.119548	0.0183803	0.14302	-0.0174902
233	-0.0577508	-0.0178075	-0.000830546	0.0830069	0.0592683	0.0326672	-0.180809	-0.0258085	-0.00557053	-0.0111909
234	-0.054014	0.0426299	0.0474794	-0.0454129	0.0543951	0.0283628	0.03172	0.0044633	-0.117877	-0.0167722
235	-0.0579271	-0.0132651	0.0584216	0.0265432	-0.0399981	0.0140222	0.0888184	-0.0483431	0.0905422	-0.0303123
236	-0.0592315	-0.0661877	0.074599	0.0355285	-0.019807	-0.00514359	0.0622886	-0.00957374	0.0942102	-0.00208393
237	-0.055721	-0.00552249	0.0617731	0.000222627	0.0245728	0.00907482	-0.000748753	-0.0328472	-0.0492548	0.1037
238	-0.0534764	0.0793622	0.0965006	0.0832664	-0.0265773	0.0264718	-0.0109897	0.0154986	-0.133427	-0.0942152
239	-0.0564713	-0.0484317	0.0452262	-0.0976798	-0.0423756	0.00244066	-0.00142415	0.0301861	0.0686025	-0.0502119
240	-0.0579846	0.0100785	0.0294754	-0.016257	0.0473021	0.0173505	0.00807364	-0.0244597	-0.0442588	-0.0173446
241	-0.0525707	0.115164	0.0710873	0.0641885	-0.0109863	-0.0170422	0.00336568	0.00529381	-0.0551353	0.094563
242	-0.0568554	-0.00619923	-0.00242981	-0.0079404	0.129701	-0.058428	-0.123464	-0.036677	-0.0247583	0.0103913
243	-0.0562155	-0.00750794	0.0458835	-0.0733062	-0.0425676	-0.0282805	-0.0300635	0.0523864	-0.0164157	-0.0740987
244	-0.0500379	0.125159	0.126272	0.0993559	-0.0554254	-0.0830493	0.0345362	0.004308	-0.167072	0.0103297
245	-0.0560152	0.0434894	-0.0163091	-0.0272121	0.0189698	0.126668	0.0522831	-0.00461779	-0.0128605	-0.0143744
246	-0.0516835	0.0880462	-0.0659681	0.0140922	0.0347859	0.0741324	0.0485724	0.145426	-0.0101481	0.06941
247	-0.0456033	0.106829	0.0395931	-0.144575	-0.0955857	-0.0950007	-0.00234492	0.177466	0.0736892	0.0153737
248	-0.0472938	0.128126	0.0588485	-0.0416661	0.0829006	-0.0390934	0.0188329	0.0700738	-0.0243124	-0.0360362
249	-0.0543292	0.0766262	0.00277499	-0.0712517	0.040568	0.0356048	0.0108394	0.0194669	-0.0019165	0.0688014
250	-0.0531164	0.0861989	-0.000659966	-0.0245198	0.0577041	0.0446796	0.0427757	-0.0802842	-0.00907634	-0.0327349
251	-0.0515914	0.0812217	0.0131767	0.0415582	-0.0747637	0.0200638	0.00357613	0.0602081	0.0689757	0.0422627
252	-0.0538043	0.0391124	-0.0303431	-0.0173487	-0.0303224	0.00145793	-0.00115437	0.0821274	-0.0265268	-0.0255121
253	-0.0566389	0.00155021	-0.110186	0.0593522	-0.074104	-0.0668496	-0.00643963	-0.0356283	-0.000613306	0.0105725
254	-0.0563771	-0.00581967	-0.142477	0.0636123	-0.0691252	-0.0676628	-0.00559903	-0.0411974	0.0372469	0.0137891
255	-0.0517513	0.112572	-0.021079	0.0254736	-0.0357371	0.0353503	-0.0107028	-0.0104448	-0.0132474	-0.0276164
256	-0.0526757	0.0762938	0.0763561	0.0534972	-0.0732984	-0.0255178	0.080943	-0.0120889	0.0250781	-0.0060731
257	-0.0526897	0.101508	0.0918136	0.0477817	-0.0542997	0.0113292	0.0372863	-0.00246945	-0.15044	-0.0286899
258	-0.0518791	0.120221	0.0112056	0.0616834	-0.00894342	-0.0715346	0.0231276	-0.0379529	0.00018831	-0.156975
259	-0.0574641	-0.0209116	-0.00817906	0.0242793	0.122512	0.0301135	-0.126473	-0.0427886	-0.0052275	1.64e-05
260	-0.0547675	-0.0126981	0.0595142	-0.0631641	0.00461919	-0.0404136	0.0402307	0.0108467	-0.0519143	0.0561246
261	-0.0536253	0.0822611	-0.0772229	0.01194	0.0218377	0.0475965	0.0595433	0.00282613	0.120375	0.0576524
262	-0.0560512	-0.0175245	0.00394808	-0.080046	-0.0926429	0.0519038	-0.0745668	-0.0013865	-0.00194622	-0.0838531
263	-0.0579723	0.00479979	-0.00651589	-0.0129883	0.0184008	0.0877212	-0.0473016	-0.0251195	-0.0571277	-0.0974853
264	-0.0585612	-0.00660987	-0.00444623	-0.0548868	0.0381844	0.0566204	0.00484443	-0.022901	-0.0729123	-0.0540478
265	-0.0573918	-0.00436537	0.00538081	-0.09209	0.00431335	0.0700871	-0.00658875	-0.00557841	-0.0681825	-0.0903309
266	-0.0575409	-0.054856	0.0322397	-0.108336	-0.0414636	0.0351415	-0.0357909	0.0535148	-0.0118358	-0.0227413
267	-0.052698	-0.0187347	0.00512612	-0.093577	-0.188117	-0.0270341	-0.11808	0.0293892	0.106391	0.0354942
268	-0.0583202	-0.0297614	0.0284686	-0.0479016	-0.00648268	0.0590979	0.0169614	-0.0754814	-0.025666	0.0412608
269	-0.0583493	-0.0146285	-0.00494963	-0.0671983	0.0520216	0.00316032	-0.0452172	-0.0102842	-0.0470928	-0.00390959
270	-0.0524572	-0.0428601	0.0135722	-0.0836346	-0.17656	0.00450614	-0.0840315	0.0335913	0.0744774	0.0239251
271	-0.0561324	-0.0417251	0.0415002	-0.100741	-0.0916725	0.0246128	-0.0404827	0.0523177	-0.00952297	-0.0221304
272	-0.0558524	0.032936	-0.0350888	-0.0528757	0.0261974	-0.0410891	-0.00176655	-0.0275869	0.00846449	0.00611456
273	-0.0600983	-0.0479907	-0.00569806	-0.0454947	0.0088139	0.0427368	0.0210134	-0.0745943	-0.0489234	0.0545284
274	-0.0589277	-0.045774	0.0302403	-0.0589264	-0.00255749	0.027878	0.0456147	-0.0509633	-0.00600515	-0.0165864
275	-0.0575449	-0.00540245	-0.0265767	-0.0299651	0.0327047	0.021917	-0.0844481	0.00398335	-0.0511549	-0.0282487
276	-0.0579648	-0.0393041	0.0436191	-0.0420286	-0.0062799	0.0269688	0.00898698	-0.00926973	-0.051642	0.0318658
277	-0.0561235	0.00939195	-0.00119945	-0.111666	-0.0479662	0.0736276	-0.0339037	-0.00587254	0.0165905	-0.0711769
278	-0.053311	0.0522858	0.0224894	-0.0708206	0.00386733	0.121975	0.0417524	0.000322749	-0.00515195	-0.0409069
279	-0.0589469	-0.033794	-0.0351088	-0.056749	0.0486879	0.0290833	-0.0199255	-0.0818989	0.0179269	0.00668339
280	-0.0540598	0.0476915	0.0470976	0.0321346	0.0013531	0.03755	-0.0246252	0.0118029	-0.0129872	-0.0564957
281	-0.0528886	-0.0136388	0.0182845	-0.19232	-0.0497037	-0.0414422	-0.119914	0.0826734	0.00259076	0.018639
282	-0.0578	-0.00219277	-0.00976164	-0.0876493	0.0384217	0.0653773	-0.0169446	-0.0077347	-0.0439169	0.0128967
283	-0.0522677	0.0995237	-0.0509272	0.0267273	0.0123603	0.085722	-0.0321627	0.0191785	0.0859092	0.073986
284	-0.0592282	-0.0388039	0.023419	-0.0534883	-0.0106762	0.00364641	0.0241951	-0.133599	0.0399632	0.106332
285	-0.0592846	-0.0399309	0.0107316	-0.0537998	-0.0225917	0.00834142	0.0219847	-0.131967	0.0268068	0.0749816
286	-0.0585242	-0.0264648	0.0243002	-0.0401838	0.00612999	0.0203205	0.054167	-0.0134968	-0.0642379	0.0355065
287	-0.0536704	0.0301804	0.0691531	-0.0236854	0.0165971	-0.153013	0.0305366	-0.0178732	-0.0590594	0.146006
288	-0.0560555	0.0424047	-0.00793254	0.0197875	-0.0343606	0.148131	-0.0313191	-0.103723	0.0114712	-0.0132881
289	-0.0440662	0.118135	0.00232089	-0.169654	-0.0615679	-0.0881834	-0.028692	0.222011	0.0841621	0.0103809
290	-0.0589519	-0.0291754	-0.0477435	0.00446364	-0.0196296	0.0163057	-0.0782907	-0.0842624	-0.00357153	-0.00818164
291	-0.0531586	0.0446794	-0.0124161	-0.0686651	0.0798753	-0.124709	-0.0207634	0.0528179	-0.0363888	0.0991176
292	-0.0484255	0.0468863	-0.00270339	-0.135364	-0.0475924	-0.000254539	-0.0059328	0.137487	0.0739878	-0.0281988
293	-0.057319	-0.0522172	0.0443471	0.0793115	0.0436015	0.00429352	-0.0857024	0.0903527	-0.0366584	0.0113773
294	-0.0552275	0.0282226	-0.0649785	-0.00620921	0.06213	-0.129844	0.00465596	-0.00844462	0.0368773	-0.0067497
295	-0.0563866	-0.0244888	-0.141331	0.00320761	0.00997148	-0.0574562	0.129231	0.0863859	-0.0115796	0.00422593
296	-0.056322	-0.0330494	0.0371232	0.0341855	-0.0549513	-0.0191835	-0.0420318	0.0179303	-0.071439	0.114158
297	-0.0592498	-0.0386925	0.0234313	-0.0537097	-0.0123389	0.00288162	0.0257865	-0.134026	0.0405533	0.107437
298	-0.0544082	-0.00810648	0.0381783	-0.128464	-0.0345567	-0.0757937	-0.028928	0.0307054	0.0083735	-0.0340826
299	-0.0575896	-0.083227	0.10501	0.0414774	0.0391879	-0.0495618	0.12029	0.0107455	0.160892	-0.0273477
300	-0.0586832	-0.0276741	-0.0262993	0.0154821	-0.0490804	0.00701839	-0.0409815	-0.074923	-0.0044773	0.0147848
301	-0.0553286	0.0405436	-0.0651223	0.0600168	-0.00655694	-0.0164072	-0.0922305	-0.040623	0.0877618	0.0470095
302	-0.0591151	-0.0528104	0.011218	0.0573547	-0.0158079	0.0344765	-0.0693065	0.0345722	-0.0335438	0.0298466
303	-0.0506477	0.0263897	0.0793147	-0.0960432	-0.174983	0.0401889	-0.0617588	0.0403855	0.056919	-0.0559734
304	-0.0577469	-0.0460638	0.0512162	-0.0431514	0.0112917	-0.00481807	0.0446762	-0.0422881	-0.0258312	0.0877248
305	-0.0578155	-0.0425957	0.0241638	0.0263845	-0.0632391	-0.0212034	0.000137003	-0.0454422	-0.0263779	0.0333864
306	-0.0589776	-0.0659037	-0.0112513	0.00969479	0.0882623	0.030923	-0.0513602	0.0624967	0.0092806	0.0166573
307	-0.0574498	-0.0153834	-0.00301045	-0.0742193	0.0223036	-0.0347283	-0.00292252	-0.0589528	-0.0681414	0.0693423
308	-0.0571044	-0.00572773	-0.0509271	-0.0742398	0.0565956	-0.00881347	-0.0225755	-0.00509814	-0.025479	0.0565538
309	-0.0527805	0.109623	0.00737651	0.0442687	0.00708192	-0.00673415	0.00463099	0.00871308	0.00410676	0.090725
310	-0.058101	-0.0141164	-0.0270458	-0.0632642	0.0381227	-0.00730802	-0.0279754	-0.0394325	-0.0463087	-0.000317621
311	-0.0567021	-0.00126398	-0.0278962	-0.0547102	0.0462045	-0.0401963	-0.0303451	-0.0591628	-0.0386942	0.0558595
312	-0.0591145	-0.0572062	0.0114533	0.0516706	-0.0165844	0.0291394	-0.0573897	-0.00093544	-0.0441214	0.038709
313	-0.0581543	-0.0347774	-0.0154514	-0.0977716	-0.0409003	0.0126402	0.00336644	-0.0138146	0.0164557	-0.0448584
314	-0.0564718	-0.0328894	0.00178568	-0.111441	-0.0550212	-0.00490714	-0.0106318	-0.00607316	0.0449519	-0.0462037
315	-0.0578355	-0.0217338	0.0145586	-0.0754743	0.00453709	-0.0318477	0.00848606	-0.0605989	-0.0641446	0.078285
